# Supplementary material for: Do agronomic approaches aligned to regenerative agriculture improve the micronutrient concentrations of edible portions of crops? A scoping review of evidence
Source: Front Nutr. 2023 Jul 12;10:1078667. doi: 10.3389/fnut.2023.1078667 (PMC10371419; doi:10.3389/fnut.2023.1078667)
Supplement: Supplementary file 2 [file Data_Sheet_2.xlsx]

## Sheet: Tomato
Article	First author	Year	DOI	Practice	Treatment notes	Regenerative	Edible tissue	Study type	Nutrient	Direction of effect	Can data be used in quantitative meta-analysis?	Notes
1	Keabetswe	2019	10.2478/fhort-2019-0013	Deficit irrigation	Deficit irrigation*biochar	Yes	Yes	Pot	Vit-C	positive	No	no change under biochar
2	Uçurum	2019	10.1111/jfpp.13964	Organic fertiliser	Exclude, produced on two farms (Org and Conv)	Yes	Yes	Sensory analysis on batch-prodcued materials	Vit-C	no change	No
2	Uçurum	2019	10.1111/jfpp.13964	Organic fertiliser	Exclude, produced on two farms (Org and Conv)	Yes	Yes	Sensory analysis on batch-prodcued materials	lycopene	negative	No
2	Uçurum	2019	10.1111/jfpp.13964	Organic fertiliser	Exclude, produced on two farms (Org and Conv)	Yes	Yes	Sensory analysis on batch-prodcued materials	beta-carotene	no change	No
3	Almeida Neta	2020	10.1590/1807-1929/agriambi.v24n1p59	NA	less NPK	No	Yes	Field	NA	NA	No
4	Guida	2017	10.1016/j.agwat.2016.11.004	Deficit irrigation	rainfed vs full irrigation	Yes	Yes	Field	Vit-C	positive	Maybe
5	Balliu	2015	10.3390/su71215799	Biostimulant	AMF seedling screen	Yes	No	Pot	NA	NA	No	minerals
6	Duan	2019	10.21273/HORTSCI13577-18	Organic fertiliser		Yes	Yes	Field	Vit-C	positive	Maybe
7	Wang	2015	10.1016/j.agwat.2015.07.010	Organic fertiliser	Deficit irrigation*nitrogen	Yes	Yes	Field	Vit-C	positive	Maybe
7	Wang	2015	10.1016/j.agwat.2015.07.010	Organic fertiliser	Deficit irrigation*nitrogen	Yes	Yes	Field	lycopene	negative	Maybe
8	Huang	2021	10.1007/s00128-021-03156-0	Organic fertiliser	Deficit irrigation*organic fertilisers	Yes	Yes	Field	Vit-C	negative	Maybe
8	Huang	2021	10.1007/s00128-021-03156-0	Organic fertiliser	Deficit irrigation*organic fertilisers	Yes	Yes	Field	lycopene	no change	Maybe
8	Huang	2021	10.1007/s00128-021-03156-0	Organic fertiliser	Deficit irrigation*organic fertilisers	Yes	Yes	Field	selenium	positive	Maybe
9	Båth	2013	10.1080/09064710.2013.804115	Organic fertiliser	incubation and pot experiments using citric acid	Yes	No	Pot	NA	NA	No	Minimal effects of citric acid on leaf tissue concentration
10	She	2018	10.1038/s41598-018-33040-7	Organic fertiliser	Biochar interactions with saline irrigation	Yes	Yes	Field	Vit-C	no change	Maybe
11	Vosátka	2015	10.17660/ActaHortic.2015.1107.20	Biostimulant	Several bioadditives’ applications have been tested in three greenhouse experiments including microbial inoculation with arbuscular mycorrhizal fungi (AMF), Trichoderma harzianum and plant growth-promoting bacteria (PGPB). In addition, the effects of amendments with slow-release organic-matter-based fertilizer, an organic matter preinoculated with saprophytic fungi (SF), a solution with an algal …	Yes	Yes	Pot	NA	NA	No	Positive effects on 'total antioxidant capacity' reported
11	Vosátka	2015	10.17660/ActaHortic.2015.1107.20	Biostimulant	Several bioadditives’ applications have been tested in three greenhouse experiments including microbial inoculation with arbuscular mycorrhizal fungi (AMF), Trichoderma harzianum and plant growth-promoting bacteria (PGPB). In addition, the effects of amendments with slow-release organic-matter-based fertilizer, an organic matter preinoculated with saprophytic fungi (SF), a solution with an algal …	Yes	Yes	Pot	NA	NA	No	Positive effects on 'total antioxidant capacity' reported
11	Vosátka	2015	10.17660/ActaHortic.2015.1107.20	Biostimulant	Several bioadditives’ applications have been tested in three greenhouse experiments including microbial inoculation with arbuscular mycorrhizal fungi (AMF), Trichoderma harzianum and plant growth-promoting bacteria (PGPB). In addition, the effects of amendments with slow-release organic-matter-based fertilizer, an organic matter preinoculated with saprophytic fungi (SF), a solution with an algal …	Yes	Yes	Pot	NA	NA	No	Positive effects on 'total antioxidant capacity' reported
12	Guo	2021	10.3390/plants10040759	Organic fertiliser	Biochar interactions with N	Yes	Yes	Field	Vit-C	positive	Yes
13	Taylor	2004	10.21273/HORTSCI.39.5.1110	Deficit irrigation	interactions with calcium fertilisers	Yes	Yes	Field	calcium	no change	No	Not possible to determine statistical significance, main focus on Ca fertilisers, no effect on leaf Ca
14	Schweiggert	2017	10.2298/ABS160308102S	Deficit irrigation	15 varieties	Yes	Yes	Pot	Carotenoids	NA	No	No consistent effects, genotype specific
15	Colla	2002	10.1300/J064v20n02_07	Organic fertiliser	long-term organic vs conventional experiment	Yes	Yes	Field	calcium	no change	Yes
16	Colla	2002	10.1300/J064v20n02_07	Biostimulant	Glomus intraradices and Trichoderma atroviride tablet	Yes	No	Pot	calcium	no change	Maybe	Some minor increases in leaf Fe, Mg, Zn composition reported	***Field data for lettuce, melon, pepper, squash leaves	COPIED TO OTHER
16	Colla	2002	10.1300/J064v20n02_07	Biostimulant	Glomus intraradices and Trichoderma atroviride tablet	Yes	No	Pot	magnesium	positive	Maybe	Some minor increases in leaf Fe, Mg, Zn composition reported	***Field data for lettuce, melon, pepper, squash leaves	COPIED TO OTHER
16	Colla	2002	10.1300/J064v20n02_07	Biostimulant	Glomus intraradices and Trichoderma atroviride tablet	Yes	No	Pot	copper	no change	Maybe	Some minor increases in leaf Fe, Mg, Zn composition reported	***Field data for lettuce, melon, pepper, squash leaves	COPIED TO OTHER
16	Colla	2002	10.1300/J064v20n02_07	Biostimulant	Glomus intraradices and Trichoderma atroviride tablet	Yes	No	Pot	manganese	no change	Maybe	Some minor increases in leaf Fe, Mg, Zn composition reported	***Field data for lettuce, melon, pepper, squash leaves	COPIED TO OTHER
16	Colla	2002	10.1300/J064v20n02_07	Biostimulant	Glomus intraradices and Trichoderma atroviride tablet	Yes	No	Pot	zinc	positive	Maybe	Some minor increases in leaf Fe, Mg, Zn composition reported	***Field data for lettuce, melon, pepper, squash leaves	COPIED TO OTHER
16	Colla	2002	10.1300/J064v20n02_07	Biostimulant	Glomus intraradices and Trichoderma atroviride tablet	Yes	No	Pot	iron	positive	Maybe	Some minor increases in leaf Fe, Mg, Zn composition reported	***Field data for lettuce, melon, pepper, squash leaves	COPIED TO OTHER
17	Karim	2020	10.1016/j.sjbs.2020.02.020	NA	Exclude (composting to increase atmospheric CO2)	No	Yes	Field	Vit-C	no change	No	Exclude
18	Wu	2020	10.1002/jsfa.10593	Organic fertiliser	in glasshouse, compared organic and conventional topdressings	Yes	Yes	Field	Vit-C	no change	Maybe	used organic vs convention topdressing contrast
18	Wu	2020	10.1002/jsfa.10593	Organic fertiliser	in glasshouse, compared organic and conventional topdressings	Yes	Yes	Field	lycopene	no change	Maybe	used organic vs convention topdressing contrast
19	Vélez-Terreros	2021	10.1016/j.jfca.2021.103922	Organic fertiliser	Exclude, systematic review of organic production systems	Yes	Yes	Systematic Review	NA	NA	No	"For conventional and organic tomatoes (fresh weight), the respective concentration ranges were 1.00–63.8 mg/100 g and 10.7–40.0 mg/100 g for ascorbic acid, 0.02–337.0 mg/100 g and 0.44–422 mg/100 g for lycopene, and 0.0058–4.44 mg/100 g and 0.0061–3.90 mg/100 g for β-carotene."
20	Kelly	2010	10.1016/j.foodchem.2009.07.022	Organic fertiliser	Exclude, survey of organic production systems	Yes	Yes	Survey	calcium	no change	No	Significance tests not convincing	***Lettuce	COPIED TO OTHER
20	Kelly	2010	10.1016/j.foodchem.2009.07.022	Organic fertiliser	Exclude, survey of organic production systems	Yes	Yes	Survey	magnesium	no change	No	Significance tests not convincing	***Lettuce	COPIED TO OTHER
20	Kelly	2010	10.1016/j.foodchem.2009.07.022	Organic fertiliser	Exclude, survey of organic production systems	Yes	Yes	Survey	copper	no change	No	Significance tests not convincing	***Lettuce	COPIED TO OTHER
20	Kelly	2010	10.1016/j.foodchem.2009.07.022	Organic fertiliser	Exclude, survey of organic production systems	Yes	Yes	Survey	zinc	no change	No	Significance tests not convincing	***Lettuce	COPIED TO OTHER
20	Kelly	2010	10.1016/j.foodchem.2009.07.022	Organic fertiliser	Exclude, survey of organic production systems	Yes	Yes	Survey	manganese	no change	No	Significance tests not convincing	***Lettuce	COPIED TO OTHER
20	Kelly	2010	10.1016/j.foodchem.2009.07.022	Organic fertiliser	Exclude, survey of organic production systems	Yes	Yes	Survey	iron	no change	No	Significance tests not convincing	***Lettuce	COPIED TO OTHER
21	Zhang	2019	10.1016/j.scienta.2019.01.037	Organic fertiliser	plant straw/coal mulches	Yes	Yes	Field	Vit-C	positive	Maybe
22	Yu	2010	10.1080/09064710902893385	Organic fertiliser	(1) blank control (CT); (2) biogas slurry (BS); (3) concentrated biogas slurry (CBS); and (4) conventional management (CM)	Yes	Yes	Field	Vit-C	positive	Maybe
22	Yu	2010	10.1080/09064710902893385	Organic fertiliser	(1) blank control (CT); (2) biogas slurry (BS); (3) concentrated biogas slurry (CBS); and (4) conventional management (CM)	Yes	Yes	Field	beta-carotene	positive	Maybe
23	Helyes	2013	10.17660/ActaHortic.2013.971.13	Deficit irrigation	Regular irrigation, irrigation cut-off, rainfed control	Yes	Yes	Field	Vit-C	positive	Maybe	Two years of data
23	Helyes	2013	10.17660/ActaHortic.2013.971.13	Deficit irrigation	Regular irrigation, irrigation cut-off, rainfed control	Yes	Yes	Field	lycopene	positive	Maybe	Two years of data
23	Helyes	2013	10.17660/ActaHortic.2013.971.13	Deficit irrigation	Regular irrigation, irrigation cut-off, rainfed control	Yes	Yes	Field	total phenolics	positive	Maybe	Two years of data
24	Majkowska-Gadomska	2016		Biostimulant	AMF coir inoculation (soilless), 4 cultivars	Yes	Yes	Field	Vit-C	no change	Maybe	Interaction effects
25	Parra Terraza	2008		NA	Exclude (Spanish language)
26	Al-Selwey	2021		Deficit irrigation	4 genotypes	Yes	Yes	Field	Vit-C	positive	No	Significance tests not convincing
27	Tüzel	2001		NA	Wastewater combined with different substrates	Yes	Yes	Pot	Vit-C	no change	No	some effects of substrates, but not of irrigation
28	Terry-Alfonso	2018	10.15517/ma.v29i2.28889	NA	Exclude (Spanish language)
29	de los Santos	2021	10.1016/j.scitotenv.2021.148053	NA	Wastewater combined with inorganic fertiliser	No	Yes	Field	beta-carotene	no change	No	No effects on lycopene or beta-carotene content of tomato puree
29	de los Santos	2021	10.1016/j.scitotenv.2021.148053	NA	Wastewater combined with inorganic fertiliser	No	Yes	Field	lycopene	no change	No	No effects on lycopene or beta-carotene content of tomato puree
30	Helyes	2012	10.3906/tar-1107-9	Deficit irrigation	rainfed, irrigated, cut-off	Yes	Yes	Field	Vit-C	no change	No	Large differences between years, only 2007 "irrigated vs cut-off" treatments reported here
30	Helyes	2012	10.3906/tar-1107-9	Deficit irrigation	rainfed, irrigated, cut-off	Yes	Yes	Field	lycopene	no change	No	Large differences between years, only 2007 "irrigated vs cut-off" treatments reported here
31	Pék	2014	10.2478/s11535-013-0279-5	Deficit irrigation	rainfed vs irrigated	Yes	Yes	Field	lycopene	positive	Maybe	Different carotenoid and polyphenol compounds analysed, only one of three harvests had significant differences
31	Pék	2014	10.2478/s11535-013-0279-5	Deficit irrigation	rainfed vs irrigated	Yes	Yes	Field	beta-carotene	no change	Maybe	Different carotenoid and polyphenol compounds analysed
31	Pék	2014	10.2478/s11535-013-0279-5	Deficit irrigation	rainfed vs irrigated	Yes	Yes	Field	total phenolics	positive	Maybe	Different carotenoid and polyphenol compounds analysed, twoof three harvests had significant differences
32	Khan	2017	10.1080/00103624.2017.1374395	Organic fertiliser	poultry manure and urea in different proportions	Yes	Yes	Field	calcium	positive	Maybe	Difficult to read the graphs
32	Khan	2017	10.1080/00103624.2017.1374395	Organic fertiliser	poultry manure and urea in different proportions	Yes	Yes	Field	copper	positive	Maybe	Difficult to read the graphs
32	Khan	2017	10.1080/00103624.2017.1374395	Organic fertiliser	poultry manure and urea in different proportions	Yes	Yes	Field	zinc	positive	Maybe	Difficult to read the graphs
32	Khan	2017	10.1080/00103624.2017.1374395	Organic fertiliser	poultry manure and urea in different proportions	Yes	Yes	Field	iron	positive	Maybe	Difficult to read the graphs
33	Liu	2021	10.1016/j.agwat.2021.106831	Deficit irrigation	interactions with K fertilisers	Yes	Yes	Pot	Vit-C	positive	No	Significance tests not convincing, used the mid-deficit treatment
34	Si-Smail	2003		Deficit irrigation	interactions with K supply	Yes	Yes	Pot	NA	NA	No	No micronutrients measured
35	Kong	2020	10.1080/01904167.2019.1701029	Biostimulant	AMF effects on saline/sodic soils	Yes	Yes	Pot	Vit-C	no change	No	Used non-saline/sodic contrast
35	Kong	2020	10.1080/01904167.2019.1701029	Biostimulant	AMF effects on saline/sodic soils	Yes	Yes	Pot	lycopene	no change	No	Used non-saline/sodic contrast
36	Turhan	2021	10.33462/jotaf.741367	Organic fertiliser	FYM, sheep, poultry, vermicopost, leonardite treatements	Yes	Yes	Field	Vit-C	no change	Maybe	Used contrast with chemical fertiliser treatment
36	Turhan	2021	10.33462/jotaf.741367	Organic fertiliser	FYM, sheep, poultry, vermicopost, leonardite treatements	Yes	Yes	Field	lycopene	positive	Maybe	Used contrast with chemical fertiliser treatment
36	Turhan	2021	10.33462/jotaf.741367	Organic fertiliser	FYM, sheep, poultry, vermicopost, leonardite treatements	Yes	Yes	Field	carotenoids	positive	Maybe	Used contrast with chemical fertiliser treatment
37	Hu	2004	10.1081/LCSS-200036458	Organic fertiliser	Various composts, poultyry manure, cranberry presscake, sewage sludge, yeard waste (leaves), mixed with peat moss, soil, etc.	Yes	No	Pot	calcium	positive	No	Leaves measured at fruit initiation, complex to compare treatments
37	Hu	2004	10.1081/LCSS-200036458	Organic fertiliser	Various composts, poultyry manure, cranberry presscake, sewage sludge, yeard waste (leaves), mixed with peat moss, soil, etc.	Yes	No	Pot	magnesium	positive	No	Leaves measured at fruit initiation, complex to compare treatments
38	Demir	2017	10.1007/s11356-017-0139-3	NA	Wastewater	No	Yes	Field	Vit-C	negative	No
38	Demir	2017	10.1007/s11356-017-0139-3	NA	Wastewater	No	Yes	Field	lycopene	negative	No
38	Demir	2017	10.1007/s11356-017-0139-3	NA	Wastewater	No	Yes	Field	NA	NA	No	minerals
39	Tuzel	2004		NA	Perlit and peat mixtures, includes irrigation treatments using leachates	No	Yes	Pot	Vit-C	no change	No	No effect of substrate, but some leachate treatment differences
40	Qahraman	2020	10.1007/s10343-020-00508-4	Organic fertiliser	Compost, manure, microbial fertiliser, mixtures	Yes	Yes	Field	Vit-C	no change	No	No control, 3 varieties, no differences between treatments
41	Ece	2006		Organic fertiliser	Various green (vetch), sheep manure, molasses, other	Yes	Yes	Field	Vit-C	no change	No	Very difficult to understand how the treatements were applied and how to interpret the results, some interaction effects
42	Jin	2018		Organic fertiliser	combined with irrigation treatments	Yes	Yes	Field	Vit-C	positive		increased under the reduced N composts, and under reduced irrigation
43	Ünlü	2009		Organic fertiliser	Exclude (Turkish language)	Yes	Yes	Field	Vit-C		No	organic production systems
44	Cheng	2021	10.1016/j.scienta.2021.110553	NA	Exclude (meta-analysis)	No	Yes	Systematic review	Vit-C	positive	Maybe	use in narrative
44	Cheng	2021	10.1016/j.scienta.2021.110553	NA	Less nitrogen	No	Yes	Systematic review	lycopene	negative	Maybe	use in narrative
45	Xu			Organic fertiliser	Combined with microbes and chicken manure	Yes	Yes	Pot	Vit-C	positive	Maybe	Significance tests not convincing, used the mid-deficit treatment
46	Yang	2012	10.1016/j.agwat.2011.12.001	Deficit irrigation	partial root-zone irrigation	Yes	Yes	Pot	Vit-C	both directions	No	Interaction effect with Ca supply
46	Yang	2012	10.1016/j.agwat.2011.12.001	Deficit irrigation	partial root-zone irrigation	Yes	Yes	Pot	calcium	both directions	No	Interaction effect with Ca supply
47	Özer	2017		Organic fertiliser	three different residues, interactions with shading	Yes	Yes	Field	Vit-C	positive	No	Consistent effects, interactions with shading
48	Turhan	2016	10.17660/ActaHortic.2016.1145.13	Deficit irrigation	15 treatments	Yes	Yes	Field	Vit-C	negative	Maybe	Complex treatments, based on timings
48	Turhan	2016	10.17660/ActaHortic.2016.1145.13	Deficit irrigation	15 treatments	Yes	Yes	Field	lycopene	positive	Maybe	Complex treatments, based on timings
48	Turhan	2016	10.17660/ActaHortic.2016.1145.13	Deficit irrigation	15 treatments	Yes	Yes	Field	carotenoids	positive	Maybe	Complex treatments, based on timings
49	Demir	2020		Intercropping	lettuce intercrop	Yes	Yes	Field	Vit-C	both directions	Maybe	Depends on intercropping arrangement, and differed between years	***lettuce	COPIED TO OTHER
50	Yang	2015	10.1016/j.agwat.2015.07.002	Organic fertiliser	combined with irrigation	Yes	Yes	Pot	Vit-C	both directions	No	Complex interactions
51	Lu	2021	10.1016/j.agwat.2020.106427	Deficit irrigation	Exclude (meta-analysis)	Yes	Yes	Systematic review	Vit-C	positive	Yes	use in narrative
51	Lu	2021	10.1016/j.agwat.2020.106427	Deficit irrigation	Exclude (meta-analysis)	Yes	Yes	Systematic review	lycopene	positive	Yes	use in narrative
51	Lu	2021	10.1016/j.agwat.2020.106427	Deficit irrigation	Exclude (meta-analysis)	Yes	Yes	Systematic review	beta-carotene	negative	Yes	use in narrative
52	Rady	2011		Organic fertiliser	potassium humate and FYM	Yes	Yes	Field	Vit-C	no change	No	at highest rates of FYM/K application vs control
53	Abduli	2013		Organic fertiliser	vermicompost in different ratios	Yes	Yes	Field	Vit-C	positive	No	No statistical analysis
54	Demir	2010	10.1016/j.scienta.2010.08.009	Organic fertiliser	poultry manure	Yes	Yes	Pot	calcium	negative	No
54	Demir	2010	10.1016/j.scienta.2010.08.009	Organic fertiliser	poultry manure	Yes	Yes	Pot	magnesium	negative	No
54	Demir	2010	10.1016/j.scienta.2010.08.009	Organic fertiliser	poultry manure	Yes	Yes	Pot	zinc	positive	No
55	Elnesr	2015	10.1371/journal.pone.0129796	Deficit irrigation	Exclude, physical positioning of irrigation lines	No	Yes	Field	Vit-C	NA	No
56	Tiyagi	2015	10.9755/ejfa.2015.04.036	Biostimulant	BNF combined with organic matter treatments	Yes	Yes	Field	Vit-C	positive	Maybe	16 treatment combinations
57	Hui	2017	10.25165/j.ijabe.20171005.2622	Deficit irrigation	Combined with nitrogen treatments	Yes	Yes	Pot	Vit-C	no change	No	only nitrogen effects seen
57	Hui	2017	10.25165/j.ijabe.20171005.2622	Deficit irrigation	Combined with nitrogen treatments	Yes	Yes	Pot	lycopene	no change	No	only nitrogen effects seen
58	Shao	2014	10.1155/2014/457937	Deficit irrigation	Combined with drainage (buried pipes)	Yes	Yes	Field	Vit-C	positive	Maybe	under water deficit
59	Nangare	2016	10.1016/j.agwat.2016.03.016	Deficit irrigation	drip irrigation	Yes	Yes	Field	Vit-C	positive	Maybe
60	Liu	2014	10.1016/j.scienta.2014.02.039	Intercropping	garlic intercrop	Yes	Yes	Field	Vit-C	positive	Maybe	no data on garlic
61	Tonfack	2009	10.1051/fruits/2009012	Organic fertiliser	tropical andosol, two varieties, poultry manure	Yes	Yes	Field	calcium	positive	Maybe	in one of the two varieties
61	Tonfack	2009	10.1051/fruits/2009012	Organic fertiliser	tropical andosol, two varieties, poultry manure	Yes	Yes	Field	magnesium	no change	Maybe
62	Mukherjee	2020	10.3390/su12218965	Organic fertiliser	organic manure (MNR) and conventional (CNV) farming systems, with or without arbuscular mycorrhizal fungi (AMF) treatment	Yes	Yes	Field	Vit-C	no change	Maybe	with either organic system or AMF	***Carrots, Green Pepper, Red Pepper	COPIED TO OTHER
62	Mukherjee	2020	10.3390/su12218965	Organic fertiliser	organic manure (MNR) and conventional (CNV) farming systems, with or without arbuscular mycorrhizal fungi (AMF) treatment	Yes	Yes	Field	lycopene	positive	Maybe	when AMF inoculation used	***Carrots, Green Pepper, Red Pepper	COPIED TO OTHER
63	Martí	2018	10.1016/j.foodchem.2018.01.098	Deficit irrigation	Using high lycopene variety	Yes	Yes	Field	Vit-C	positive	Maybe	Also year effects	polyphenol data reported, some increases under DI
63	Martí	2018	10.1016/j.foodchem.2018.01.098	Deficit irrigation	Using high lycopene variety	Yes	Yes	Field	beta-carotene	no change	Maybe	Also year and genotype effects	polyphenol data reported
63	Martí	2018	10.1016/j.foodchem.2018.01.098	Deficit irrigation	Using high lycopene variety	Yes	Yes	Field	lycopene	no change	Maybe	Also year and genotype effects	polyphenol data reported
64	Song	2015	10.1016/j.apsoil.2015.01.005	Organic fertiliser	Composts with PGPRs, in spinach-tomato rotation	Yes	Yes	Field	Vit-C	positive	Maybe	positive effect of both compost and PGPRs
65	Galieni	2017	10.4081/ija.2017.759	Organic fertiliser	Reisdues of 3 cover crops vs plastic cover or bare soil	Yes	Yes	Field	calcium	negative	Maybe	under mulched and incorporated barley, incorporated rape
65	Galieni	2017	10.4081/ija.2017.759	Organic fertiliser	Reisdues of 3 cover crops vs plastic cover or bare soil	Yes	Yes	Field	magnesium	positive	Maybe	under mulched faba bean
66	da Silva	2009		Organic fertiliser	Exclude (Portuguese language)	Yes	No	Pot		NA	No	Only leaf tissue measured
67	Tüzel	2004		Organic fertiliser	Different manures, including poultry manure, FYM…	Yes	Yes	Field	Vit-C	no change	No	Conflicting text!
68	Jones	2015	10.17660/ActaHortic.2015.1106.6	NA	Exclude (narrative review). Pre-harvest and post-harvest factors affecting ascorbic acid and carotenoid content in fruits and vegetables			Review		NA	No	use in narrative
69	Ceglie	2015		Organic fertiliser	organics, cover-crop mix+organic manure, cover-crop+compost	Yes	Yes	Field	Vit-C	no change	No	no control, contrasts between non cover and two cover-crop treatments, three developmental stages
69	Ceglie	2015		Organic fertiliser	organics, cover-crop mix+organic manure, cover-crop+compost	Yes	Yes	Field	carotenoids	negative	No	in pink tomatoes only
70	Arthanari	2019	10.1007/s40093-019-0258-6	Organic fertiliser	chicken feather composts	Yes	Yes	Pot	lycopene	NA	No	no statistics presented
70	Arthanari	2019	10.1007/s40093-019-0258-6	Organic fertiliser	chicken feather composts	Yes	Yes	Pot	beta-carotene	NA	No	no statistics presented
71	Jiang	2019	10.21273/HORTSCI14180-19	Deficit irrigation	different growth stages	Yes	Yes	Pot	Vit-C	positive	No	in some treatments
71	Jiang	2019	10.21273/HORTSCI14180-19	Deficit irrigation	different growth stages	Yes	Yes	Pot	lycopene	negative	No	in some treatments
72	Chen	2013	10.1016/j.agwat.2013.07.011	Deficit irrigation	different growth stages	Yes	Yes	Field	Vit-C	positive	Maybe	in some treatments
73	Qu	2020	10.1007/s42729-020-00244-8	NA	Nitrogen/urea treatments	No	Yes	Field	Vit-C	NA	No	treatment effects
74	Abdel-Razzak	2016		Deficit irrigation	also pruning	Yes	Yes	Field	Vit-C	positive	Maybe	also pruning effect
75	Ya-dan	2017	10.1016/S2095-3119(16)61371-0	Deficit irrigation	combined with nitrogen	Yes	Yes	Field	Vit-C	positive	Yes	also nitrogen effects
75	Ya-dan	2017	10.1016/S2095-3119(16)61371-0	Deficit irrigation	combined with nitrogen	Yes	Yes	Field	lycopene	positive	Yes	also nitrogen effects
76	Liu	2011	10.2134/agronj2011.0111	Deficit irrigation	combined with P and K	Yes	Yes	Field	lycopene	negative	Maybe	no effect of P or K
77	Al-Harbi	2017	10.1016/j.sjbs.2016.01.005	Deficit irrigation	combined with brackish water and grafting	Yes	Yes	Field	Vit-C	no change	No	no clear grafting effects
78	Wu	2021	10.1016/j.scienta.2020.109710	Deficit irrigation		Yes	Yes	Field	Vit-C	positive	Maybe
78	Wu	2021	10.1016/j.scienta.2020.109710	Deficit irrigation		Yes	Yes	Field	lycopene	no change	Maybe
79	Warman	2005	10.1080/01448765.2005.9755310	Organic fertiliser	animal manure, food waste, yard waste and straw, racetrack bedding	Yes	Yes	Field	calcium	no change	No	useful narrative text, also non-significant changes in leaf composition	***Green beans, Yellow beans, Brussels sprouts, Carrots, Cauliflower, Onions, Pepper	COPIED TO OTHER AND PULSES AND ONIONS
79	Warman	2005	10.1080/01448765.2005.9755310	Organic fertiliser	animal manure, food waste, yard waste and straw, racetrack bedding	Yes	Yes	Field	magnesium	no change	No	useful narrative text, also non-significant changes in leaf composition	***Green beans, Yellow beans, Brussels sprouts, Carrots, Cauliflower, Onions, Pepper	COPIED TO OTHER AND PULSES AND ONIONS
79	Warman	2005	10.1080/01448765.2005.9755310	Organic fertiliser	animal manure, food waste, yard waste and straw, racetrack bedding	Yes	Yes	Field	iron	no change	No	useful narrative text, also non-significant changes in leaf composition	***Green beans, Yellow beans, Brussels sprouts, Carrots, Cauliflower, Onions, Pepper	COPIED TO OTHER AND PULSES AND ONIONS
79	Warman	2005	10.1080/01448765.2005.9755310	Organic fertiliser	animal manure, food waste, yard waste and straw, racetrack bedding	Yes	Yes	Field	manganese	no change	No	useful narrative text, also non-significant changes in leaf composition	***Green beans, Yellow beans, Brussels sprouts, Carrots, Cauliflower, Onions, Pepper	COPIED TO OTHER AND PULSES AND ONIONS
79	Warman	2005	10.1080/01448765.2005.9755310	Organic fertiliser	animal manure, food waste, yard waste and straw, racetrack bedding	Yes	Yes	Field	copper	no change	No	useful narrative text, also non-significant changes in leaf composition	***Green beans, Yellow beans, Brussels sprouts, Carrots, Cauliflower, Onions, Pepper	COPIED TO OTHER AND PULSES AND ONIONS
79	Warman	2005	10.1080/01448765.2005.9755310	Organic fertiliser	animal manure, food waste, yard waste and straw, racetrack bedding	Yes	Yes	Field	zinc	no change	No	useful narrative text, also non-significant changes in leaf composition	***Green beans, Yellow beans, Brussels sprouts, Carrots, Cauliflower, Onions, Pepper	COPIED TO OTHER AND PULSES AND ONIONS
80	Truong	2017	10.1080/00103624.2017.1383413	Organic fertiliser	different manures and composts	Yes	No	Pot	NA	NA	No	control not clear
81	Wang	2018	10.1016/j.apsoil.2017.11.014	Deficit irrigation	subsurface irrigation vs surface/plastic mulch	Yes	Yes	Field	Vit-C	positive	Maybe	only at one depth, others no changed
81	Wang	2018	10.1016/j.apsoil.2017.11.014	Deficit irrigation	subsurface irrigation (3 depths) vs surface/plastic mulch	Yes	Yes	Field	lycopene	both directions	Maybe	differs between depths
82	Liu	2016	10.1016/j.scienta.2016.05.003	Biostimulant	seed soaking and application of melatonin	No	Yes	Pot	Vit-C	positive	No
82	Liu	2016	10.1016/j.scienta.2016.05.003	Biostimulant	seed soaking and application of melatonin	No	Yes	Pot	lycopene	positive	No
82	Liu	2016	10.1016/j.scienta.2016.05.003	Biostimulant	seed soaking and application of melatonin	No	Yes	Pot	calcium	positive	No
82	Liu	2016	10.1016/j.scienta.2016.05.003	Biostimulant	seed soaking and application of melatonin	No	Yes	Pot	magnesium	negative	No
82	Liu	2016	10.1016/j.scienta.2016.05.003	Biostimulant	seed soaking and application of melatonin	No	Yes	Pot	copper	negative	No
82	Liu	2016	10.1016/j.scienta.2016.05.003	Biostimulant	seed soaking and application of melatonin	No	Yes	Pot	zinc	negative	No
82	Liu	2016	10.1016/j.scienta.2016.05.003	Biostimulant	seed soaking and application of melatonin	No	Yes	Pot	iron	negative	No
82	Liu	2016	10.1016/j.scienta.2016.05.003	Biostimulant	seed soaking and application of melatonin	No	Yes	Pot	manganese	negative	No
83	Sun	2013		Organic fertiliser	biogas anaerobic digestate, Exclude as it is an N-response experiment	No	Yes	Field	Vit-C	negative	No	Exclude, N-response
84	Dinu	2017		Organic fertiliser	foliar applied, 3 varieties, post-harvest measurements	Yes	Yes	Field	Vit-C	positive	No	Significance tests not convincing
84	Dinu	2017		Organic fertiliser	foliar applied, 3 varieties, post-harvest measurements	Yes	Yes	Field	carotenoids	positive	No	Significance tests not convincing
85	Hashemimajd	2009		Organic fertiliser	cow manure and iron oxide residues	Yes	No	Pot	NA	NA	No	Shoot tissue only
86	Pokluda	2014		Deficit irrigation	one level of deficit vs control	Yes	Yes	Field	carotenoids	no change	Maybe	Only referred to in text	***Lettuce, Pepper, Leek	COPIED TO OTHER CROPS AND TO ONIONS
87	Le	2018	10.21273/HORTSCI13048-18	Biostimulant	PGPR combined with irrigation treatments	Yes	Yes	Field	Vit-C	positive	Maybe	in some treatments, in some years
87	Le	2018	10.21273/HORTSCI13048-18	Biostimulant	PGPR combined with irrigation treatments	Yes	Yes	Field	beta-carotene	both directions	Maybe	treatment-specific
87	Le	2018	10.21273/HORTSCI13048-18	Biostimulant	PGPR combined with irrigation treatments	Yes	Yes	Field	lycopene	both directions	Maybe	treatment-specific
87	Le	2018	10.21273/HORTSCI13048-18	Biostimulant	PGPR combined with irrigation treatments	Yes	Yes	Field	carotenoids	both directions	Maybe	treatment-specific
88	Bao	2013		Deficit irrigation	Exclude, different physical drainage systems	No	Yes	Field	Vit-C	positive	No	subsurface drainage improves Vit-C
89	Helyes	2009		Deficit irrigation	three irrigation treatments, with 2 K levels imposed	Yes	Yes	Field	lycopene	positive	Maybe	more pronounced under lowest irrigation
90	Hafeez	2018	10.21608/ejss.2018.11808	Organic fertiliser	vermicompost (also sulphur and ascorbic acid!)	Yes	No	Field	iron	positive	No	Leaf data only, no fruit
90	Hafeez	2018	10.21608/ejss.2018.11808	Organic fertiliser	vermicompost (also sulphur and ascorbic acid!)	Yes	No	Field	manganese	positive	No	Leaf data only, no fruit
90	Hafeez	2018	10.21608/ejss.2018.11808	Organic fertiliser	vermicompost (also sulphur and ascorbic acid!)	Yes	No	Field	zinc	positive	No	Leaf data only, no fruit
91	Asri	2021		Biostimulant	Humic acid at 6 rates	Yes	No	Field	calcium	no change	No	Whole plant data only, no fruit
91	Asri	2021		Biostimulant	Humic acid at 6 rates	Yes	No	Field	magnesium	no change	No	Whole plant data only, no fruit
91	Asri	2021		Biostimulant	Humic acid at 6 rates	Yes	No	Field	copper	no change	No	Whole plant data only, no fruit
91	Asri	2021		Biostimulant	Humic acid at 6 rates	Yes	No	Field	manganese	positive	No	Whole plant data only, no fruit
91	Asri	2021		Biostimulant	Humic acid at 6 rates	Yes	No	Field	zinc	positive	No	Whole plant data only, no fruit
91	Asri	2021		Biostimulant	Humic acid at 6 rates	Yes	No	Field	iron	positive	No	Whole plant data only, no fruit
92	Petropoulos	2020	10.3390/agronomy10050715	Organic fertiliser	compared with conventional and zeolite	Yes	Yes	Field	Vit-C	negative	Maybe	also some fatty acids reported
92	Petropoulos	2020	10.3390/agronomy10050715	Organic fertiliser	compared with conventional and zeolite	Yes	Yes	Field	beta-carotene	negative	Maybe	also some fatty acids reported
92	Petropoulos	2020	10.3390/agronomy10050715	Organic fertiliser	compared with conventional and zeolite	Yes	Yes	Field	lycopene	negative	Maybe	also some fatty acids reported
92	Petropoulos	2020	10.3390/agronomy10050715	Organic fertiliser	compared with conventional and zeolite	Yes	Yes	Field	tocopherols	positive	Maybe	also some fatty acids reported
93	Helyes	2014		Deficit irrigation	2 genotypes	Yes	Yes	Field	beta-carotene	no change	Maybe	other carotenoids measured
93	Helyes	2014		Deficit irrigation	2 genotypes	Yes	Yes	Field	lycopene	positive	Maybe	under control (unirrigated) conditions, in one variety, at one harvest
93	Helyes	2014		Deficit irrigation	2 genotypes	Yes	Yes	Field	flavonoids	positive	Maybe	generally consistent	specific polyphenols reported
93	Helyes	2014		Deficit irrigation	2 genotypes	Yes	Yes	Field	phenolics	positive	Maybe	generally consistent	specific polyphenols reported
93	Helyes	2014		Deficit irrigation	2 genotypes	Yes	Yes	Field	tocopherols	both directions	Maybe	Significance tests not convincing
94	Nabaei	2021	10.24326/asphc.2021.2.7	Organic fertiliser	biochar/chicken manure tea compost	Yes	Yes	Field	Vit-C	positive	No	Limited statistical details
94	Nabaei	2021	10.24326/asphc.2021.2.7	Organic fertiliser	biochar/chicken manure tea compost	Yes	Yes	Field	polyphenols	positive	No	Limited statistical details
95	Tahamolkonan		10.1007/s00709-021-01657-7	Organic fertiliser	interactions with ozonated water	Yes	Yes	Pot	Vit-C	no change	No	Effects of ozone only
96	Helyes	2012	10.17660/ActaHortic.2012.936.25	Deficit irrigation	two treatments	Yes	Yes	Field	Vit-C	negative	Maybe	Consistent
96	Helyes	2012	10.17660/ActaHortic.2012.936.25	Deficit irrigation	two treatments	Yes	Yes	Field	lycopene	no change	Maybe	Variable
96	Helyes	2012	10.17660/ActaHortic.2012.936.25	Deficit irrigation	two treatments	Yes	Yes	Field	phenolics	positive	Maybe	Consistent
97	Jorge	2017	10.1590/S0102-053620170212	Organic fertiliser	dairy cattle wastewater	Yes	No	Pot	NA	NA	No	Leaf macronutrients
98	Zheng	2019	10.17957/IJAB/15.1198	Organic fertiliser	four biogas slurries and 3 irrigation treatments	Yes	No	Field	NA	NA	No	Exclude, no Vit-C data presented
99	Rosa-Martinez	2021	10.3389/fpls.2021.633957	Organic fertiliser	44 varieties under two levels of manure	Yes	Yes	Field	Vit-C	no change	no genotype*N interactions
99	Rosa-Martinez	2021	10.3389/fpls.2021.633957	Organic fertiliser	44 varieties under two levels of manure	Yes	Yes	Field	beta-carotene	no change	some genotype*N interactions
99	Rosa-Martinez	2021	10.3389/fpls.2021.633957	Organic fertiliser	44 varieties under two levels of manure	Yes	Yes	Field	lycopene	no change	some genotype*N interactions
99	Rosa-Martinez	2021	10.3389/fpls.2021.633957	Organic fertiliser	44 varieties under two levels of manure	Yes	Yes	Field	carotenoids	no change	some genotype*N interactions
100	Zaller	2007	10.1016/j.scienta.2006.12.023	Organic fertiliser	vermicompost only at seedling stage, looking at carryover effectts	No	Yes	Field	Vit-C	negative	No	Some variety*vermicompost combinations showed this, but most did not, stats not convincing
100	Zaller	2007	10.1016/j.scienta.2006.12.023	Organic fertiliser	vermicompost only at seedling stage, looking at carryover effectts	No	Yes	Field	calcium	negative	No	Some variety*vermicompost combinations showed this, but most did not, stats not convincing
100	Zaller	2007	10.1016/j.scienta.2006.12.023	Organic fertiliser	vermicompost only at seedling stage, looking at carryover effectts	No	Yes	Field	magnesium	negative	No	Some variety*vermicompost combinations showed this, but most did not, stats not convincing
101	Wang	2017	10.3389/fpls.2017.01978	Organic fertiliser	chicken manure and vermicompost combinations	Yes	Yes	Pot	Vit-C	positive	Maybe
102	Ripoll	2016	10.1016/j.jplph.2015.10.006	Deficit irrigation	Exclude, developmental study with 2 varieties, DI applied at three times	Yes	Yes	Pot	Vit-C	no change	No
102	Ripoll	2016	10.1016/j.jplph.2015.10.006	Deficit irrigation	Exclude, developmental study with 2 varieties, DI applied at three times	Yes	Yes	Pot	beta-carotene	negative	No	in just one treatment*variety combination
102	Ripoll	2016	10.1016/j.jplph.2015.10.006	Deficit irrigation	Exclude, developmental study with 2 varieties, DI applied at three times	Yes	Yes	Pot	lycopene	negative	No	in just one treatment*variety combination
102	Ripoll	2016	10.1016/j.jplph.2015.10.006	Deficit irrigation	Exclude, developmental study with 2 varieties, DI applied at three times	Yes	Yes	Pot	carotenoids	negative	No	in just one treatment*variety combination
103	Nzanza	2012	10.1016/j.scienta.2012.06.005	Biostimulant	AMF, 9 treatment combinations incl. trichoderma	Yes	Yes	Pot	Vit-C	no change	No
103	Nzanza	2012	10.1016/j.scienta.2012.06.005	Biostimulant	AMF, 9 treatment combinations incl. trichoderma	Yes	Yes	Pot	lycopene	negative	No	in absence of trichoderma only, statistics not convincing
103	Nzanza	2012	10.1016/j.scienta.2012.06.005	Biostimulant	AMF, 9 treatment combinations incl. trichoderma	Yes	Yes	Pot	flavonoids	no change	No
103	Nzanza	2012	10.1016/j.scienta.2012.06.005	Biostimulant	AMF, 9 treatment combinations incl. trichoderma	Yes	Yes	Pot	calcium	no change	No
103	Nzanza	2012	10.1016/j.scienta.2012.06.005	Biostimulant	AMF, 9 treatment combinations incl. trichoderma	Yes	Yes	Pot	magnesium	no change	No
104	Polat	2010	10.1590/S0103-90162010000400008	Organic fertiliser	different fertiliser combinations	Yes	Yes	Field	Vit-C	no change	No	difficult to compare treatments, based on Year 2 data
104	Polat	2010	10.1590/S0103-90162010000400008	Organic fertiliser	different fertiliser combinations	Yes	Yes	Field	calcium	no change	No
104	Polat	2010	10.1590/S0103-90162010000400008	Organic fertiliser	different fertiliser combinations	Yes	Yes	Field	magnesium	no change	No
104	Polat	2010	10.1590/S0103-90162010000400008	Organic fertiliser	different fertiliser combinations	Yes	Yes	Field	copper	positive	No
104	Polat	2010	10.1590/S0103-90162010000400008	Organic fertiliser	different fertiliser combinations	Yes	Yes	Field	zinc	positive	No	one treatment only
104	Polat	2010	10.1590/S0103-90162010000400008	Organic fertiliser	different fertiliser combinations	Yes	Yes	Field	manganese	no change	No
104	Polat	2010	10.1590/S0103-90162010000400008	Organic fertiliser	different fertiliser combinations	Yes	Yes	Field	iron	positive	No	one treatment only
105	Roberts	2007	10.1002/jsfa.2950	Organic fertiliser	four different vermicomposts	Yes	Yes	Pot	Vit-C	no change	No
106	Samui	2020	10.3390/su12176779	Deficit irrigation	includes surface/subsurface and straw mulch	Yes	Yes	Field	Vit-C	positive	Maybe	benefits from mulching and drip irrigation
106	Samui	2020	10.3390/su12176779	Deficit irrigation	includes surface/subsurface and straw mulch	Yes	Yes	Field	lycopene	positive	Maybe	benefits from mulching and drip irrigation
107	Cui	2020	10.1590/1678-992X-2018-0390	Deficit irrigation	at different growth stages	Yes	Yes	Field	Vit-C	positive	Maybe	Also has a pot experiment
108	Li	2016	10.1038/srep39307	Deficit irrigation	Exclude, two treatments using subsurface lines to alter aeration	No	Yes	Field	Vit-C	no change	No
108	Li	2016	10.1038/srep39307	Deficit irrigation	Exclude, two treatments using subsurface lines to alter aeration	No	Yes	Field	lycopene	positive	No	some evidence under increased aeration
109	Reeve	2012	10.21273/HORTSCI.47.1.38	Organic fertiliser	chicken manures vs urea conventional	Yes	No	Field	NA	NA	no	no micronutrients measured

## Sheet: Wheat
Article	First author	DOI	Practice	Treatment notes	Regenerative	Edible tissue	Study type	Nutrient	Direction of effect	Can data be used in quantitative meta-analysis?	Species	Notes	Publication date
1	Trethowan	10.1111/j.1744-7348.2005.040137.x										NB, review paper not original study	2005
2	Yadav	10.1111/jam.14951	Biostimulants	Treatment PR29	Yes	Yes	Field	iron	no change	Yes	Wheat, Variety HD-2967	NB, could not accurately read values from bar chart figure	2021
2	Yadav	10.1111/jam.14951	Biostimulants	Treatment AMF	Yes	Yes	Field	iron	no change	Yes	Wheat, Variety HD-2967	NB, could not accurately read values from bar chart figure	2021
2	Yadav	10.1111/jam.14951	Biostimulants	Treatment PR29+AMF	Yes	Yes	Field	iron	no change	Yes	Wheat, Variety HD-2967	NB, could not accurately read values from bar chart figure	2021
2	Yadav	10.1111/jam.14951	Biostimulants	Treatment AHP3	Yes	Yes	Field	iron	positive	Yes	Wheat, Variety HD-2967	NB, could not accurately read values from bar chart figure	2021
2	Yadav	10.1111/jam.14951	Biostimulants	Treatment CP4	Yes	Yes	Field	iron	positive	Yes	Wheat, Variety HD-2967	NB, could not accurately read values from bar chart figure	2021
2	Yadav	10.1111/jam.14951	Biostimulants	Treatment AHP3+AMF	Yes	Yes	Field	iron	positive	Yes	Wheat, Variety HD-2967	NB, could not accurately read values from bar chart figure	2021
2	Yadav	10.1111/jam.14951	Biostimulants	Treatment CP4+AMF	Yes	Yes	Field	iron	positive	Yes	Wheat, Variety HD-2967	NB, could not accurately read values from bar chart figure	2021
2	Yadav	10.1111/jam.14951	Biostimulants	Treatment PR29	Yes	Yes	Field	zinc	no change	Yes	Wheat, Variety HD-2967	NB, could not accurately read values from bar chart figure	2021
2	Yadav	10.1111/jam.14951	Biostimulants	Treatment AMF	Yes	Yes	Field	zinc	no change	Yes	Wheat, Variety HD-2967	NB, could not accurately read values from bar chart figure	2021
2	Yadav	10.1111/jam.14951	Biostimulants	Treatment PR29+AMF	Yes	Yes	Field	zinc	no change	Yes	Wheat, Variety HD-2967	NB, could not accurately read values from bar chart figure	2021
2	Yadav	10.1111/jam.14951	Biostimulants	Treatment AHP3	Yes	Yes	Field	zinc	positive	Yes	Wheat, Variety HD-2967	NB, could not accurately read values from bar chart figure	2021
2	Yadav	10.1111/jam.14951	Biostimulants	Treatment CP4	Yes	Yes	Field	zinc	positive	Yes	Wheat, Variety HD-2967	NB, could not accurately read values from bar chart figure	2021
2	Yadav	10.1111/jam.14951	Biostimulants	Treatment AHP3+AMF	Yes	Yes	Field	zinc	positive	Yes	Wheat, Variety HD-2967	NB, could not accurately read values from bar chart figure	2021
2	Yadav	10.1111/jam.14951	Biostimulants	Treatment CP4+AMF	Yes	Yes	Field	zinc	positive	Yes	Wheat, Variety HD-2967	NB, could not accurately read values from bar chart figure	2021
2	Yadav	10.1111/jam.14951	Biostimulants	Treatment AHP3	Yes	Yes	Field	iron	positive	Yes	Wheat, Variety HD-3086	NB, could not accurately read values from bar chart figure	2021
2	Yadav	10.1111/jam.14951	Biostimulants	Treatment AHP3	Yes	Yes	Field	zinc	positive	Yes	Wheat, Variety HD-3086	NB, could not accurately read values from bar chart figure	2021
2	Yadav	10.1111/jam.14951	Biostimulants	Treatment CP4	Yes	Yes	Field	iron	positive	Yes	Wheat, Variety HD-3087	NB, could not accurately read values from bar chart figure	2021
2	Yadav	10.1111/jam.14951	Biostimulants	Treatment CP4	Yes	Yes	Field	zinc	positive	Yes	Wheat, Variety HD-3087	NB, could not accurately read values from bar chart figure	2021
2	Yadav	10.1111/jam.14951	Biostimulants	Treatment PR29	Yes	Yes	Field	iron	positive	Yes	Wheat, Variety HD-3088	NB, could not accurately read values from bar chart figure	2021
2	Yadav	10.1111/jam.14951	Biostimulants	Treatment PR29	Yes	Yes	Field	zinc	no change	Yes	Wheat, Variety HD-3088	NB, could not accurately read values from bar chart figure	2021
2	Yadav	10.1111/jam.14951	Biostimulants	Treatment AMF	Yes	Yes	Field	iron	no change	Yes	Wheat, Variety HD-3089	NB, could not accurately read values from bar chart figure	2021
2	Yadav	10.1111/jam.14951	Biostimulants	Treatment AMF	Yes	Yes	Field	zinc	positive	Yes	Wheat, Variety HD-3089	NB, could not accurately read values from bar chart figure	2021
2	Yadav	10.1111/jam.14951	Biostimulants	Treatment AHP3+AMF	Yes	Yes	Field	iron	positive	Yes	Wheat, Variety HD-3090	NB, could not accurately read values from bar chart figure	2021
2	Yadav	10.1111/jam.14951	Biostimulants	Treatment AHP3+AMF	Yes	Yes	Field	zinc	positive	Yes	Wheat, Variety HD-3090	NB, could not accurately read values from bar chart figure	2021
2	Yadav	10.1111/jam.14951	Biostimulants	Treatment CP4+AMF	Yes	Yes	Field	iron	positive	Yes	Wheat, Variety HD-3091	NB, could not accurately read values from bar chart figure	2021
2	Yadav	10.1111/jam.14951	Biostimulants	Treatment CP4+AMF	Yes	Yes	Field	zinc	positive	Yes	Wheat, Variety HD-3091	NB, could not accurately read values from bar chart figure	2021
2	Yadav	10.1111/jam.14951	Biostimulants	Treatment PR29+AMF	Yes	Yes	Field	iron	no change	Yes	Wheat, Variety HD-3092	NB, could not accurately read values from bar chart figure	2021
2	Yadav	10.1111/jam.14951	Biostimulants	Treatment PR29+AMF	Yes	Yes	Field	zinc	no change	Yes	Wheat, Variety HD-3092	NB, could not accurately read values from bar chart figure	2021
3	Kajanovičová					No				No	Wheat	NB, in Slovakian (?) and looks like it reports balance, not grain concentration	2010
4	Balik	https://doi.org/10.17221/109/2019-PSE	Organic amendments	Cattle manure addition	Yes	Yes	Field	potassium		No	Wheat	no data on plant K concentrations	2019
5	Kumar		Organic amendments	FYM	Yes	No	Field	iron		No	Wheat	NB reports concentrations of Fe and Zn in crop residues	2014
5	Kumar		Organic amendments	FYM	Yes	No	Field	zinc		No	Wheat	NB reports concentrations of Fe and Zn in crop residues	2014
6	Tran	10.1007/s13199-015-0361-z	Biostimulants	Arbuscular mycorrhizal fungi	Yes	Yes	Pot	iron	positive	No	Wheat		2016
6	Tran	10.1007/s13199-015-0361-z	Biostimulants	Arbuscular mycorrhizal fungi	Yes	Yes	Pot	zinc	positive	No	Wheat		2016
7	Wu	10.1016/j.scitotenv.2017.11.236	Organic amendments	wheat straw 2.5 t/ha	Yes	Yes	Field	zinc	negative	Yes	Wheat	NB, read means and SEM from bar chart figure	2018
7	Wu	10.1016/j.scitotenv.2017.11.236	Organic amendments	biochar 0.75 t/ha	Yes	Yes	Field	zinc	negative	Yes	Wheat	NB, read means and SEM from bar chart figure	2018
7	Wu	10.1016/j.scitotenv.2017.11.236	Organic amendments	biochar 1.125 t/ha	Yes	Yes	Field	zinc	negative	Yes	Wheat	NB, read means and SEM from bar chart figure	2018
7	Wu	10.1016/j.scitotenv.2017.11.236	Organic amendments	biochar 2.25 t/ha	Yes	Yes	Field	zinc	negative	Yes	Wheat	NB, read means and SEM from bar chart figure	2018
7	Wu	10.1016/j.scitotenv.2017.11.236	Organic amendments	biochar 11.25 t/ha	Yes	Yes	Field	zinc	negative	Yes	Wheat	NB, read means and SEM from bar chart figure	2018
7	Wu	10.1016/j.scitotenv.2017.11.236	Organic amendments	biochar 22.5 t/ha	Yes	Yes	Field	zinc	negative	Yes	Wheat	NB, read means and SEM from bar chart figure	2018
8	Li	10.1023/B:PLSO.0000035579.39823.16	Biostimulants	Phytate addition	No	No	Pot			No	Wheat	NB, no measurement in the grain	2014
9	Kwiatkowski					No	Field			No	Other	NB, not wheat and not edible plant part	2019
10	Jaskiewicz	10.22616/ERDev2019.18.N074	Tillage	Minimum tillage	Yes	Yes	Field	magnesium	no change	Yes	Triticale		2019
10	Jaskiewicz	10.22616/ERDev2019.18.N074	Tillage	Minimum tillage	Yes	Yes	Field	potassium	negative	Yes	Wheat		2019
11	Saha	10.1007/s10661-009-0756-5	Organic amendments	Sewage irrigation water	Yes	Yes	Field	zinc	positive	Yes	Wheat		2010
12	Colla		Biostimulants	Arbuscular mycorrhizal fungi	Yes	Yes	Field	iron	positive	Yes	Wheat	NB, units appear to be incorrect for iron and zinc concentrations. Year 1	2015
12	Colla		Biostimulants	Arbuscular mycorrhizal fungi	Yes	Yes	Field	iron	positive	Yes	Wheat	NB, units appear to be incorrect for iron and zinc concentrations. Year 3	2015
12	Colla		Biostimulants	Arbuscular mycorrhizal fungi	Yes	Yes	Field	zinc	positive	Yes	Wheat	NB, units appear to be incorrect for iron and zinc concentrations. Year 1	2015
12	Colla		Biostimulants	Arbuscular mycorrhizal fungi	Yes	Yes	Field	zinc	positive	Yes	Wheat	NB, units appear to be incorrect for iron and zinc concentrations. Year 4	2015
12	Colla		Biostimulants	Arbuscular mycorrhizal fungi	Yes	Yes	Field	potassium	positive	No	Wheat	NB, units appear to be incorrect for iron and zinc concentrations. Year 1	2015
12	Colla		Biostimulants	Arbuscular mycorrhizal fungi	Yes	Yes	Field	potassium	positive	No	Wheat	NB, units appear to be incorrect for iron and zinc concentrations. Year 2	2015
13	Konopka	10.3390/molecules171012341	Organic amendments	Compost addition	Yes	Yes	Field	Vit-A	no change	Yes	Wheat	NB1, total carotenoids	2012
13	Konopka	10.3390/molecules171012341	Organic amendments	Meat and bone meal addition plus effective microorganisms	Yes	Yes	Field	Vit-A	no change	Yes	Wheat	NB1, total carotenoids	2012
13	Konopka	10.3390/molecules171012341	Organic amendments	FYM	Yes	Yes	Field	Vit-A	positive	Yes	Wheat	NB1, total carotenoids	2012
13	Konopka	10.3390/molecules171012341	Organic amendments	Meat and bone meal addition	Yes	Yes	Field	Vit-A	positive	Yes	Wheat	NB1, total carotenoids	2012
13	Konopka	10.3390/molecules171012341	Organic amendments	Meat and bone meal addition plus effective microorganisms	Yes	Yes	Field	Vit-E	negative	Yes	Wheat	NB1, total carotenoids	2012
13	Konopka	10.3390/molecules171012341	Organic amendments	Compost addition	Yes	Yes	Field	Vit-E	no change	Yes	Wheat	NB1, total tocopherols only	2012
13	Konopka	10.3390/molecules171012341	Organic amendments	FYM	Yes	Yes	Field	Vit-E	no change	Yes	Wheat	NB1, total tocopherols only	2012
13	Konopka	10.3390/molecules171012341	Organic amendments	Meat and bone meal addition	Yes	Yes	Field	Vit-E	positive	Yes	Wheat	NB1, total tocopherols only	2012
14	Barlog	https://doi.org/10.1007/s11356-019-07304-2	Organic amendments	Digestate and straw	Yes	Yes	Field	iron	no change	Yes	Wheat		2019
14	Barlog	https://doi.org/10.1007/s11356-019-07304-2	Organic amendments	Cattle manure addition	Yes	Yes	Field	iron	positive	Yes	Wheat		2019
14	Barlog	https://doi.org/10.1007/s11356-019-07304-2	Organic amendments	Digestate	Yes	Yes	Field	iron	positive	Yes	Wheat		2019
14	Barlog	https://doi.org/10.1007/s11356-019-07304-2	Organic amendments	Cattle manure addition	Yes	Yes	Field	zinc	positive	Yes	Wheat		2019
14	Barlog	https://doi.org/10.1007/s11356-019-07304-2	Organic amendments	Digestate	Yes	Yes	Field	zinc	positive	Yes	Wheat		2019
14	Barlog	https://doi.org/10.1007/s11356-019-07304-2	Organic amendments	Digestate and straw	Yes	Yes	Field	zinc	positive	Yes	Wheat		2019
15	Kraska	10.5601/jelem.2011.16.3.06	Tillage	Conservation tillage with autumn disking of catch crops	Yes	Yes	Field	iron	no change	Yes	Wheat		2011
15	Kraska	10.5601/jelem.2011.16.3.06	Tillage	Conservation tillage with spring disking of catch crops	Yes	Yes	Field	iron	no change	Yes	Wheat		2011
15	Kraska	10.5601/jelem.2011.16.3.06	Tillage	Conservation tillage with autumn disking of catch crops	Yes	Yes	Field	magnesium	negative	Yes	Wheat		2011
15	Kraska	10.5601/jelem.2011.16.3.06	Tillage	Conservation tillage with spring disking of catch crops	Yes	Yes	Field	magnesium	negative	Yes	Wheat		2011
15	Kraska	10.5601/jelem.2011.16.3.06	Tillage	Conservation tillage with autumn disking of catch crops	Yes	Yes	Field	zinc	no change	Yes	Wheat		2011
15	Kraska	10.5601/jelem.2011.16.3.06	Tillage	Conservation tillage with spring disking of catch crops	Yes	Yes	Field	zinc	no change	Yes	Wheat		2011
15	Kraska	10.5601/jelem.2011.16.3.06	Tillage	Conservation tillage with autumn disking of catch crops	Yes	Yes	Field	potassium	no change	Yes	Wheat		2011
15	Kraska	10.5601/jelem.2011.16.3.06	Tillage	Conservation tillage with spring disking of catch crops	Yes	Yes	Field	potassium	no change	Yes	Wheat		2011
16	Behera		Organic amendments	FYM	Yes	No	Field				Wheat	NB1, same data as Behera 2009. NB2, only reports Fe uptake by grain and stover combined	2008
17	Behera		Organic amendments	FYM	Yes	No	Field	zinc	no change	No	Wheat		2009
17	Behera		Organic amendments	FYM	Yes	No	Field	iron	no change	No	Wheat		2009
18	Luo	10.1007/s11104-019-04001-4	Biostimulants	Arbuscular mycorrhizal fungi	Yes	No	Pot			No	Wheat	NB, no measurement in the grain	2019
19	Meena	10.1080/00103624.2017.1373800	Organic amendments	FYM	Yes	No	Field			No	Wheat	NB, doesn't present grain concentration data	2017
20	Gondek	10.5601/jelem.2012.17.2.06	Organic amendments	Swine FYM	Yes	Yes	Field	magnesium	no change	Yes	Wheat	NB1, year 1	2012
20	Gondek	10.5601/jelem.2012.17.2.06	Organic amendments	Municipal sewage sludge	Yes	Yes	Field	magnesium	no change	Yes	Wheat	NB1, year 1	2012
20	Gondek	10.5601/jelem.2012.17.2.06	Organic amendments	Compost	Yes	Yes	Field	magnesium	no change	Yes	Wheat	NB1, year 1	2012
20	Gondek	10.5601/jelem.2012.17.2.06	Organic amendments	Municipal sewage sludge	Yes	Yes	Field	magnesium	no change	Yes	Wheat	NB1, year 3	2012
20	Gondek	10.5601/jelem.2012.17.2.06	Organic amendments	Swine FYM	Yes	Yes	Field	magnesium	negative	Yes	Wheat	NB1, year 3	2012
20	Gondek	10.5601/jelem.2012.17.2.06	Organic amendments	Compost	Yes	Yes	Field	magnesium	negative	Yes	Wheat	NB1, year 3	2012
20	Gondek	10.5601/jelem.2012.17.2.06	Organic amendments	Compost	Yes	Yes	Field	zinc	no change	Yes	Wheat	NB1, year 1	2012
20	Gondek	10.5601/jelem.2012.17.2.06	Organic amendments	Swine FYM	Yes	Yes	Field	zinc	negative	Yes	Wheat	NB1, year 1	2012
20	Gondek	10.5601/jelem.2012.17.2.06	Organic amendments	Swine FYM	Yes	Yes	Field	zinc	negative	Yes	Wheat	NB1, year 3	2012
20	Gondek	10.5601/jelem.2012.17.2.06	Organic amendments	Compost	Yes	Yes	Field	zinc	negative	Yes	Wheat	NB1, year 3	2012
20	Gondek	10.5601/jelem.2012.17.2.06	Organic amendments	Municipal sewage sludge	Yes	Yes	Field	zinc	no change	Yes	Wheat	NB1, year 3	2012
20	Gondek	10.5601/jelem.2012.17.2.06	Organic amendments	Municipal sewage sludge	Yes	Yes	Field	zinc	positive	Yes	Wheat	NB1, year 1	2012
20	Gondek	10.5601/jelem.2012.17.2.06	Organic amendments	Swine FYM	Yes	Yes	Field	potassium	negative	Yes	Wheat	NB1, took year 3 data only. NB2, compared against mineral fertilizer treatment.	2012
20	Gondek	10.5601/jelem.2012.17.2.06	Organic amendments	Municipal sewage sludge	Yes	Yes	Field	potassium	negative	Yes	Wheat	NB1, took year 3 data only	2012
20	Gondek	10.5601/jelem.2012.17.2.06	Organic amendments	Compost	Yes	Yes	Field	potassium	negative	Yes	Wheat	NB1, took year 3 data only	2012
21	Sobolewska	10.3390/agronomy10020276	Organic amendments	Crop rotation. Also tested foliar fertilisers	Yes	Yes	Field	zinc		No	Wheat	NB, no conventional or control practice	2020
22	Wang	10.1016/j.foodchem.2021.129826	Organic amendments	Sheep manure	Yes	Yes	Field	calcium	no change	Yes	Triticum spelta		2021
22	Wang	10.1016/j.foodchem.2021.129826	Organic amendments	Chicken manure	Yes	Yes	Field	calcium	no change	Yes	Triticum spelta		2021
22	Wang	10.1016/j.foodchem.2021.129826	Organic amendments	Sheep manure	Yes	Yes	Field	iron	no change	Yes	Triticum spelta		2021
22	Wang	10.1016/j.foodchem.2021.129826	Organic amendments	Chicken manure	Yes	Yes	Field	iron	negative	Yes	Triticum spelta		2021
22	Wang	10.1016/j.foodchem.2021.129826	Organic amendments	Chicken manure	Yes	Yes	Field	zinc	no change	Yes	Triticum spelta		2021
22	Wang	10.1016/j.foodchem.2021.129826	Organic amendments	Sheep manure	Yes	Yes	Field	zinc	no change	Yes	Triticum spelta		2021
23	Chauhan	10.1080/01904167.2020.1783298	Organic amendments	FYM	Yes	Yes	Field	calcium	NA	Yes	Wheat		2020
23	Chauhan	10.1080/01904167.2020.1783298	Organic amendments	FYM	Yes	Yes	Field	iron	NA	Yes	Wheat		2020
23	Chauhan	10.1080/01904167.2020.1783298	Organic amendments	FYM	Yes	Yes	Field	magnesium	NA	Yes	Wheat		2020
24	Puniya	10.1017/S0021859619000509	Organic amendments	FYM	Yes	Yes	Field	iron	no change	Yes	Wheat	NB, compared with NPK treatment	2019
24	Puniya	10.1017/S0021859619000509	Organic amendments	FYM + Zn fertilizer	Yes	Yes	Field	iron	no change	Yes	Wheat	NB, compared with NPK treatment	2019
24	Puniya	10.1017/S0021859619000509	Organic amendments	FYM	Yes	Yes	Field	zinc	positive	Yes	Wheat	NB, compared with NPK treatment	2019
24	Puniya	10.1017/S0021859619000509	Organic amendments	FYM + Zn fertilizer	Yes	Yes	Field	zinc	positive	Yes	Wheat	NB, compared with NPK treatment	2019
25	Stepien	10.5601/jelem.2015.20.1.811	Organic amendments	Meat and bone meal addition, 1 t/ha	Yes	Yes	Field	iron	no change	Yes	spring wheat	NB, compared with NPK	2015
25	Stepien	10.5601/jelem.2015.20.1.811	Organic amendments	Meat and bone meal addition, 2.5 t/ha	Yes	Yes	Field	iron	no change	Yes	spring wheat	NB, compared with NPK	2015
25	Stepien	10.5601/jelem.2015.20.1.811	Organic amendments	Meat and bone meal addition, 2.0 t/ha	Yes	Yes	Field	iron	negative	Yes	spring wheat	NB, compared with NPK	2015
25	Stepien	10.5601/jelem.2015.20.1.811	Organic amendments	Meat and bone meal addition, 1.5 t/ha	Yes	Yes	Field	iron	no change	Yes	spring wheat	NB, compared with NPK	2015
25	Stepien	10.5601/jelem.2015.20.1.811	Organic amendments	Meat and bone meal addition, 1 t/ha	Yes	Yes	Field	zinc	no change	Yes	spring wheat	NB, compared with NPK	2015
25	Stepien	10.5601/jelem.2015.20.1.811	Organic amendments	Meat and bone meal addition, 1.5 t/ha	Yes	Yes	Field	zinc	no change	Yes	spring wheat	NB, compared with NPK	2015
25	Stepien	10.5601/jelem.2015.20.1.811	Organic amendments	Meat and bone meal addition, 2.0 t/ha	Yes	Yes	Field	zinc	no change	Yes	spring wheat	NB, compared with NPK	2015
25	Stepien	10.5601/jelem.2015.20.1.811	Organic amendments	Meat and bone meal addition, 2.5 t/ha	Yes	Yes	Field	zinc	no change	Yes	spring wheat	NB, compared with NPK	2015
25	Stepien	10.5601/jelem.2015.20.1.811	Organic amendments	Meat and bone meal addition, 1 t/ha	Yes	Yes	Field	iron	no change	Yes	winter wheat	NB, compared with NPK	2015
25	Stepien	10.5601/jelem.2015.20.1.811	Organic amendments	Meat and bone meal addition, 1.5 t/ha	Yes	Yes	Field	iron	no change	Yes	winter wheat	NB, compared with NPK	2015
25	Stepien	10.5601/jelem.2015.20.1.811	Organic amendments	Meat and bone meal addition, 2.0 t/ha	Yes	Yes	Field	iron	no change	Yes	winter wheat	NB, compared with NPK	2015
25	Stepien	10.5601/jelem.2015.20.1.811	Organic amendments	Meat and bone meal addition, 2.5 t/ha	Yes	Yes	Field	iron	no change	Yes	winter wheat	NB, compared with NPK	2015
25	Stepien	10.5601/jelem.2015.20.1.811	Organic amendments	Meat and bone meal addition, 1 t/ha	Yes	Yes	Field	zinc	no change	Yes	winter wheat	NB, compared with NPK	2015
25	Stepien	10.5601/jelem.2015.20.1.811	Organic amendments	Meat and bone meal addition, 1.5 t/ha	Yes	Yes	Field	zinc	no change	Yes	winter wheat	NB, compared with NPK	2015
25	Stepien	10.5601/jelem.2015.20.1.811	Organic amendments	Meat and bone meal addition, 2.0 t/ha	Yes	Yes	Field	zinc	no change	Yes	winter wheat	NB, compared with NPK	2015
25	Stepien	10.5601/jelem.2015.20.1.811	Organic amendments	Meat and bone meal addition, 2.5 t/ha	Yes	Yes	Field	zinc	no change	Yes	winter wheat	NB, compared with NPK	2015
26	Wilczewski	10.5601/jelem.2013.18.3.12	Organic amendments	field pea catch crop, N fertilization 40 kg/ha	Yes	Yes	Field	magnesium	no change	Yes	Wheat	NB, also reports potassium	2013
26	Wilczewski	10.5601/jelem.2013.18.3.12	Organic amendments	oilseed radish catch crop, N fertilization 80 kg/ha	Yes	Yes	Field	magnesium	no change	Yes	Wheat	NB, also reports potassium	2013
26	Wilczewski	10.5601/jelem.2013.18.3.12	Organic amendments	field pea catch crop, N fertilization 120 kg/ha	Yes	Yes	Field	magnesium	no change	Yes	Wheat	NB, also reports potassium	2013
26	Wilczewski	10.5601/jelem.2013.18.3.12	Organic amendments	oilseed radish catch crop, N fertilization 120 kg/ha	Yes	Yes	Field	magnesium	no change	Yes	Wheat	NB, also reports potassium	2013
26	Wilczewski	10.5601/jelem.2013.18.3.12	Organic amendments	field pea catch crop, N fertilization 160 kg/ha	Yes	Yes	Field	magnesium	no change	Yes	Wheat	NB, also reports potassium	2013
26	Wilczewski	10.5601/jelem.2013.18.3.12	Organic amendments	oilseed radish catch crop, N fertilization 160 kg/ha	Yes	Yes	Field	magnesium	no change	Yes	Wheat	NB, also reports potassium	2013
26	Wilczewski	10.5601/jelem.2013.18.3.12	Organic amendments	oilseed radish catch crop, N fertilization 40 kg/ha	Yes	Yes	Field	magnesium	negative	Yes	Wheat	NB, also reports potassium	2013
26	Wilczewski	10.5601/jelem.2013.18.3.12	Organic amendments	field pea catch crop, N fertilization 80 kg/ha	Yes	Yes	Field	magnesium	negative	Yes	Wheat	NB, also reports potassium	2013
26	Wilczewski	10.5601/jelem.2013.18.3.12	Organic amendments	field pea catch crop, N fertilization 0 kg/ha	Yes	Yes	Field	magnesium	no change	Yes	Wheat	NB, also reports potassium	2013
26	Wilczewski	10.5601/jelem.2013.18.3.12	Organic amendments	oilseed radish catch crop, N fertilization 0 kg/ha	Yes	Yes	Field	magnesium	no change	Yes	Wheat	NB, also reports potassium	2013
27	Sharma	10.1002/jpln.200900265	Organic amendments	Poultry manure	Yes	Yes	Field	selenium	negative	Yes	Wheat	NB, seleniferous soils	2011
27	Sharma	10.1002/jpln.200900265	Organic amendments	Sugar cane press mud	Yes	Yes	Field	selenium	negative	Yes	Wheat	NB, seleniferous soils	2011
27	Sharma	10.1002/jpln.200900265	Organic amendments	FYM	Yes	Yes	Field	selenium	negative	Yes	Wheat	NB, seleniferous soils	2011
28	Cooper	10.1021/jf104389m	Organic amendments	Organic fertility management	Yes	Yes	Field	zinc	negative	Yes	Wheat		2011
29	Uyanoz	10.1080/01904160600651787	Organic amendments	Various treatments		Yes	Pot	iron	positive	No	Wheat	Some values look implausible	2006
29	Uyanoz	10.1080/01904160600651787	Organic amendments	Various treatments		Yes	Pot	zinc	no change	No	Wheat	Some values look implausible	2006
30	Pekarskas		Organic amendments	Organic nitrogen fertilser	No	Yes	Field	calcium	no change	No	Wheat	NB, no units on Figure 2 and no values in text	2011
30	Pekarskas		Organic amendments	Organic nitrogen fertilser	No	Yes	Field	magnesium	no change	No	Wheat	NB, no units on Figure 2 and no values in text	2011
31	Abadi	10.1007/s13199-015-0361-z	Biostimulants	Bacterial inoculation	Yes	Yes	Pot			No	Wheat		2015
32	Qian	10.4141/S04-028	Organic amendments	Liquid swine and solid cattle manure	Yes	No	Field			No	Wheat	NB, only measured mineral concentrations in straw	2005
33	Shiwakoti	10.1016/j.still.2019.02.004	Tillage		Yes	No	Field			No	Wheat	NB, no grain micronutrient data	2019
34	Rupa	10.1016/S0960-8524(02)00235-3	Organic amendments	FYM	Yes	No	Pot	zinc		No	Wheat		2003
35	Messaoudi	10.1007/s11104-020-04491-7	Organic amendments	Intercropping	Yes	No	Field			No	Wheat	NB, doesn't present grain concentration data	2020
36	Srivatsava	10.1080/00103624.2015.1089263	Organic amendments	FYM, and vermicompost	Yes	No	Field	zinc		No	Wheat	NB, no grain micronutrient data	2015
37	Yolcu	10.1080/01904167.2016.1143496	Organic amendments	Cattle manure addition	Yes	No	Field			No	Wheat	NB, whole plant analysed as a forage crop	2016
38	Duran	http://dx.doi.org/10.1016/j.jcs.2012.11.012	Biostimulants	Innoculation with native seleno bacteria strains	Yes	Yes	Pot	selenium	positive	No	Wheat		2013
39	Shahane	10.1080/00380768.2020.1799692	Tillage	Zero tillage	Yes	Yes	Field	iron	NA	Yes	Wheat	NB, season 1	2020
39	Shahane	10.1080/00380768.2020.1799692	Tillage	Zero tillage	Yes	Yes	Field	iron	NA	Yes	Wheat	NB, season 2	2020
40	Farahbakhsh	10.17557/tjfc.562627	Biostimulants	Microbes (i.e.inoculation, arbuscular mycorhiza)	Yes	Yes	Field	zinc	positive	Yes	Wheat		2019
41	Fan	10.1016/j.jtemb.2008.07.002	Organic amendments	FYM	Yes	Yes	Field	iron	no change	Yes	Wheat		2008
41	Fan	10.1016/j.jtemb.2008.07.002	Organic amendments	FYM	Yes	Yes	Field	magnesium	no change	Yes	Wheat		2008
41	Fan	10.1016/j.jtemb.2008.07.002	Organic amendments	FYM	Yes	Yes	Field	zinc	positive	Yes	Wheat		2008
42	Behera		Organic amendments	FYM	Yes	No	Field				Wheat	NB1, same data as Behera 2009. NB2, only reports Fe uptake by grain and stover combined	2010
43	Gao	10.1016/j.fcr.2011.03.005	Other		No					No	Wheat	NB, assessed affect of KCl application, so not in scope	2011
44	Ryan	10.1002/jsfa.1634	Organic amendments	Organic management	Yes	Yes	Field	calcium	no change	Yes	Wheat	NB, took average across sites Table 5.	2004
44	Ryan	10.1002/jsfa.1634	Organic amendments	Organic management	Yes	Yes	Field	iron	no change	Yes	Wheat	NB, took average across sites Table 5.	2004
44	Ryan	10.1002/jsfa.1634	Organic amendments	Organic management	Yes	Yes	Field	magnesium	no change	Yes	Wheat	NB, took average across sites Table 5.	2004
44	Ryan	10.1002/jsfa.1634	Organic amendments	Organic management	Yes	Yes	Field	zinc	positive	Yes	Wheat	NB, took average across sites Table 5.	2004
44	Ryan	10.1002/jsfa.1634	Organic amendments	Organic management	Yes	Yes	Field	potassium	no change	Yes	Wheat	NB, took average across sites Table 5.	2004
45	Aghili	10.1371/journal.pone.010148	Organic amendments	Green manure + inoculants	Yes	Yes	Pot			No	Wheat		2014
46	Gruter	http://dx.doi.org/10.1016/j.scitotenv.2017.05.070	Organic amendments	FYM	Yes	Yes	Field	zinc	positive	Yes	Wheat	NB1, compared the green manure treatments on the NPK plots only. NB2, read values off a graph but didn't attempt to average across green manure treatments.	2017
47	Gruter	http://dx.doi.org/10.1016/j.scitotenv.2017.05.070	Organic amendments	Green manure (sinapis alba L) on FYM treatments	Yes	Yes	Pot	zinc	no change	No	Wheat		2018
47	Gruter	http://dx.doi.org/10.1016/j.scitotenv.2017.05.070	Organic amendments	Green manure (Trifolium alexandrinum L) on FYM treatments	Yes	Yes	Pot	zinc	positive	No	Wheat		2018
47	Gruter	http://dx.doi.org/10.1016/j.scitotenv.2017.05.070	Organic amendments	Green manure (sinapis alba L) on low-Zn soil	Yes	Yes	Pot	zinc	positive	No	Wheat		2018
47	Gruter	http://dx.doi.org/10.1016/j.scitotenv.2017.05.070	Organic amendments	Green manure (Trifolium alexandrinum L) on low-Zn soil	Yes	Yes	Pot	zinc	negative	No	Wheat		2018
47	Gruter	http://dx.doi.org/10.1016/j.scitotenv.2017.05.070	Organic amendments	Green manure (sinapis alba L) on low-Zn soil with Zn fertilizer	Yes	Yes	Pot	zinc	positive	No	Wheat		2018
47	Gruter	http://dx.doi.org/10.1016/j.scitotenv.2017.05.070	Organic amendments	Green manure (Trifolium alexandrinum L) on low-Zn soil with Zn fertilizer	Yes	Yes	Pot	zinc	positive	No	Wheat		2018
48	Fan	10.1016/j.jtemb.2008.07.002	Organic amendments	FYM	Yes	Yes	Field	selenium	no change	Yes	Wheat	NB1, Compared plot 22 (FYM) vs plot 9 (conventional). NB2, values read from boxplot figure	2008
49	Randhawa	10.1007/s42729-021-00579-w	Organic amendments	FYM	Yes	Yes	Field	iron	NA	Yes	Wheat	NB, looked at treatments with 100% recommended NPK.	2021
49	Randhawa	10.1007/s42729-021-00579-w	Organic amendments	Poultry manure	Yes	Yes	Field	iron	NA	Yes	Wheat	NB, looked at treatments with 100% recommended NPK.	2021
49	Randhawa	10.1007/s42729-021-00579-w	Organic amendments	Press mud addition	Yes	Yes	Field	iron	NA	Yes	Wheat	NB, looked at treatments with 100% recommended NPK.	2021
49	Randhawa	10.1007/s42729-021-00579-w	Organic amendments	Rice straw compost	Yes	Yes	Field	iron	NA	Yes	Wheat	NB, looked at treatments with 100% recommended NPK.	2021
49	Randhawa	10.1007/s42729-021-00579-w	Organic amendments	FYM	Yes	Yes	Field	zinc	NA	Yes	Wheat	NB, looked at treatments with 100% recommended NPK.	2021
49	Randhawa	10.1007/s42729-021-00579-w	Organic amendments	Poultry manure	Yes	Yes	Field	zinc	NA	Yes	Wheat	NB, looked at treatments with 100% recommended NPK.	2021
49	Randhawa	10.1007/s42729-021-00579-w	Organic amendments	Press mud addition	Yes	Yes	Field	zinc	NA	Yes	Wheat	NB, looked at treatments with 100% recommended NPK.	2021
49	Randhawa	10.1007/s42729-021-00579-w	Organic amendments	Rice straw compost	Yes	Yes	Field	zinc	NA	Yes	Wheat	NB, looked at treatments with 100% recommended NPK.	2021
50	Schweizer	10.1016/j.scitotenv.2018.05.187	Organic amendments	Organic management	Yes	Yes	Survey	zinc	no change	No	Wheat		2018
50	Schweizer	10.1016/j.scitotenv.2018.05.187	Organic amendments	Organic management with compost use	Yes	Yes	Survey	zinc	no change	No	Wheat		2018
51	Wang	10.1016/S1002-0160(15)60028-5	Organic amendments	Organic compost	Yes	Yes	Field	selenium	negative	Yes	Wheat	NB, compared against the NPK treatment	2016
51	Wang	10.1016/S1002-0160(15)60028-5	Organic amendments	Organic compost with NPK	Yes	Yes	Field	selenium	negative	Yes	Wheat	NB, compared against the NPK treatment	2016
52	Shaheen	10.1080/09064710902960259	Tillage	Soil and water conservation	Yes	No	Field			No	Wheat	NB, doesn't report grain mineral concentration	2010
53	Dimkpa	https://doi.org/10.1016/j.scitotenv.2020.137808	Organic amendments		Yes	Yes	Pot	zinc	positive	No	Wheat		2020
54	Ramzani	10.1016/j.plaphy.2016.04.053	Organic amendments	Biochar	Yes	Yes	Pot	iron	no change	No	Wheat		2016
54	Ramzani	10.1016/j.plaphy.2016.04.053	Organic amendments	Poultry manure	Yes	Yes	Pot	iron	no change	No	Wheat		2016
54	Ramzani	10.1016/j.plaphy.2016.04.053	Organic amendments	Biochar	Yes	Yes	Pot	zinc	no change	No	Wheat		2016
54	Ramzani	10.1016/j.plaphy.2016.04.053	Organic amendments	Poultry manure	Yes	Yes	Pot	zinc	no change	No	Wheat		2016
55	Suarez-Tapia	10.1016/j.jcs.2017.05.015	Organic amendments	Animal manure	Yes	Yes	Field			No	Wheat	NB, no tables/figures of data in this pre-print	2017
56	Venkatesh	10.1080/03650340.2017.1320392	Organic amendments	Crop rotation	Yes	No	Field			No	Wheat	NB, no grain composition data reported	2017
57	Tang	10.1626/pps.16.365	Tillage	Zero tillage with mulch retention	Yes	No	Field			No	Wheat	NB, no grain micronutrient data	2013
58	Zhang	10.1080/01904167.2014.957390	Organic amendments	NPK + wheat straw	Yes	Yes	Field	iron	no change	Yes	Wheat	NB, compared to NPK treatment	2015
58	Zhang	10.1080/01904167.2014.957390	Organic amendments	Cattle manure addition	Yes	Yes	Field	iron	no change	Yes	Wheat	NB, compared to NPK treatment	2015
58	Zhang	10.1080/01904167.2014.957390	Organic amendments	Cattle manure addition	Yes	Yes	Field	zinc	no change	Yes	Wheat	NB, compared to NPK treatment	2015
58	Zhang	10.1080/01904167.2014.957390	Organic amendments	NPK + wheat straw	Yes	Yes	Field	zinc	no change	Yes	Wheat	NB, compared to NPK treatment	2015
59	Gruter									No	Wheat	NB, conference abstract and apparent overlap of data with Gruter (2017), so did not extract data	2019
60	Bowszys		Organic amendments	Municipal sewage sludge composted with straw	Yes	Yes	Field	calcium	no change	Yes	Wheat	NB1, first rotation crops. NB2, also reports spring barley	2017
60	Bowszys		Organic amendments	Sewage sludge compost	Yes	Yes	Field	calcium	no change	Yes	Wheat	NB1, first rotation crops. NB2, also reports spring barley	2017
60	Bowszys		Organic amendments	Dano compost from mixed municipal waste	Yes	Yes	Field	calcium	no change	Yes	Wheat	NB1, first rotation crops. NB2, also reports spring barley	2017
60	Bowszys		Organic amendments	Compost from green waste	Yes	Yes	Field	calcium	no change	Yes	Wheat	NB1, first rotation crops. NB2, also reports spring barley	2017
60	Bowszys		Organic amendments	Dried and granulated sewage sludge	Yes	Yes	Field	calcium	no change	Yes	Wheat	NB1, second rotation crops. NB2, also reports spring barley	2017
60	Bowszys		Organic amendments	Sewage sludge compost	Yes	Yes	Field	calcium	no change	Yes	Wheat	NB1, second rotation crops. NB2, also reports spring barley	2017
60	Bowszys		Organic amendments	FYM	Yes	Yes	Field	calcium	no change	Yes	Wheat	NB1, first rotation crops. NB2, also reports spring barley	2017
60	Bowszys		Organic amendments	FYM	Yes	Yes	Field	calcium	no change	Yes	Wheat	NB1, second rotation crops. NB2, also reports spring barley	2017
60	Bowszys		Organic amendments	Dano compost from mixed municipal waste	Yes	Yes	Field	calcium	no change	Yes	Wheat	NB1, second rotation crops. NB2, also reports spring barley	2017
60	Bowszys		Organic amendments	Compost from green waste	Yes	Yes	Field	calcium	no change	Yes	Wheat	NB1, second rotation crops. NB2, also reports spring barley	2017
60	Bowszys		Organic amendments	Dried and granulated sewage sludge	Yes	Yes	Field	calcium	no change	Yes	Wheat	NB1, first rotation crops. NB2, also reports spring barley	2017
60	Bowszys		Organic amendments	Municipal sewage sludge composted with straw	Yes	Yes	Field	calcium	no change	Yes	Wheat	NB1, second rotation crops. NB2, also reports spring barley	2017
60	Bowszys		Organic amendments	FYM	Yes	Yes	Field	magnesium	no change	Yes	Wheat	NB1, first rotation crops. NB2, also reports spring barley	2017
60	Bowszys		Organic amendments	Municipal sewage sludge composted with straw	Yes	Yes	Field	magnesium	no change	Yes	Wheat	NB1, first rotation crops. NB2, also reports spring barley	2017
60	Bowszys		Organic amendments	Sewage sludge compost	Yes	Yes	Field	magnesium	no change	Yes	Wheat	NB1, first rotation crops. NB2, also reports spring barley	2017
60	Bowszys		Organic amendments	Dano compost from mixed municipal waste	Yes	Yes	Field	magnesium	no change	Yes	Wheat	NB1, first rotation crops. NB2, also reports spring barley	2017
60	Bowszys		Organic amendments	Compost from green waste	Yes	Yes	Field	magnesium	no change	Yes	Wheat	NB1, first rotation crops. NB2, also reports spring barley	2017
60	Bowszys		Organic amendments	Dried and granulated sewage sludge	Yes	Yes	Field	magnesium	no change	Yes	Wheat	NB1, first rotation crops. NB2, also reports spring barley	2017
60	Bowszys		Organic amendments	Compost from green waste	Yes	Yes	Field	magnesium	no change	Yes	Wheat	NB1, second rotation crops. NB2, also reports spring barley	2017
60	Bowszys		Organic amendments	FYM	Yes	Yes	Field	magnesium	positive	Yes	Wheat	NB1, second rotation crops. NB2, also reports spring barley	2017
60	Bowszys		Organic amendments	Municipal sewage sludge composted with straw	Yes	Yes	Field	magnesium	positive	Yes	Wheat	NB1, second rotation crops. NB2, also reports spring barley	2017
60	Bowszys		Organic amendments	Dried and granulated sewage sludge	Yes	Yes	Field	magnesium	positive	Yes	Wheat	NB1, second rotation crops. NB2, also reports spring barley	2017
60	Bowszys		Organic amendments	Sewage sludge compost	Yes	Yes	Field	magnesium	positive	Yes	Wheat	NB1, second rotation crops. NB2, also reports spring barley	2017
60	Bowszys		Organic amendments	Dano compost from mixed municipal waste	Yes	Yes	Field	magnesium	positive	Yes	Wheat	NB1, second rotation crops. NB2, also reports spring barley	2017
61	Ogut	10.1080/01904167.2015.1047518	Biostimulants	inoculation, strain B #67	Yes	Yes	Field	calcium	no change	Yes	Wheat	NB1, no units reported and unclear what these would be for K, Ca and Mg. Assumed mg/kg for Fe and Zn. NB2, compared against the P40 treatment. NB 3, took mean of 10 treatments	2016
61	Ogut	10.1080/01904167.2015.1047518	Biostimulants	inoculation, strain B #86	Yes	Yes	Field	calcium	no change	Yes	Wheat	NB1, no units reported and unclear what these would be for K, Ca and Mg. Assumed mg/kg for Fe and Zn. NB2, compared against the P40 treatment. NB 3, took mean of 10 treatments	2016
61	Ogut	10.1080/01904167.2015.1047518	Biostimulants	inoculation, strain B #103	Yes	Yes	Field	calcium	no change	Yes	Wheat	NB1, no units reported and unclear what these would be for K, Ca and Mg. Assumed mg/kg for Fe and Zn. NB2, compared against the P40 treatment. NB 3, took mean of 10 treatments	2016
61	Ogut	10.1080/01904167.2015.1047518	Biostimulants	inoculation, strain B #198	Yes	Yes	Field	calcium	no change	Yes	Wheat	NB1, no units reported and unclear what these would be for K, Ca and Mg. Assumed mg/kg for Fe and Zn. NB2, compared against the P40 treatment. NB 3, took mean of 10 treatments	2016
61	Ogut	10.1080/01904167.2015.1047518	Biostimulants	inoculation, strain B #189	Yes	Yes	Field	calcium	no change	Yes	Wheat	NB1, no units reported and unclear what these would be for K, Ca and Mg. Assumed mg/kg for Fe and Zn. NB2, compared against the P40 treatment. NB 3, took mean of 10 treatments	2016
61	Ogut	10.1080/01904167.2015.1047518	Biostimulants	inoculation, strain B #169	Yes	Yes	Field	calcium	no change	Yes	Wheat	NB1, no units reported and unclear what these would be for K, Ca and Mg. Assumed mg/kg for Fe and Zn. NB2, compared against the P40 treatment. NB 3, took mean of 10 treatments	2016
61	Ogut	10.1080/01904167.2015.1047518	Biostimulants	inoculation, strain B #145	Yes	Yes	Field	calcium	no change	Yes	Wheat	NB1, no units reported and unclear what these would be for K, Ca and Mg. Assumed mg/kg for Fe and Zn. NB2, compared against the P40 treatment. NB 3, took mean of 10 treatments	2016
61	Ogut	10.1080/01904167.2015.1047518	Biostimulants	inoculation, strain B #5	Yes	Yes	Field	calcium	negative	Yes	Wheat	NB1, no units reported and unclear what these would be for K, Ca and Mg. Assumed mg/kg for Fe and Zn. NB2, compared against the P40 treatment. NB 3, took mean of 10 treatments	2016
61	Ogut	10.1080/01904167.2015.1047518	Biostimulants	inoculation, strain P #73	Yes	Yes	Field	calcium	no change	Yes	Wheat	NB1, no units reported and unclear what these would be for K, Ca and Mg. Assumed mg/kg for Fe and Zn. NB2, compared against the P40 treatment. NB 3, took mean of 10 treatments	2016
61	Ogut	10.1080/01904167.2015.1047518	Biostimulants	inoculation, strain A #32	Yes	Yes	Field	calcium	positive	Yes	Wheat	NB1, no units reported and unclear what these would be for K, Ca and Mg. Assumed mg/kg for Fe and Zn. NB2, compared against the P40 treatment. NB 3, took mean of 10 treatments	2016
61	Ogut	10.1080/01904167.2015.1047518	Biostimulants	inoculation, strain B #86	Yes	Yes	Field	iron	no change	Yes	Wheat	NB1, no units reported and unclear what these would be for K, Ca and Mg. Assumed mg/kg for Fe and Zn. NB2, compared against the P40 treatment. NB 3, took mean of 10 treatments	2016
61	Ogut	10.1080/01904167.2015.1047518	Biostimulants	inoculation, strain P #169	Yes	Yes	Field	iron	no change	Yes	Wheat	NB1, no units reported and unclear what these would be for K, Ca and Mg. Assumed mg/kg for Fe and Zn. NB2, compared against the P40 treatment. NB 3, took mean of 10 treatments	2016
61	Ogut	10.1080/01904167.2015.1047518	Biostimulants	inoculation, strain P #145	Yes	Yes	Field	iron	no change	Yes	Wheat	NB1, no units reported and unclear what these would be for K, Ca and Mg. Assumed mg/kg for Fe and Zn. NB2, compared against the P40 treatment. NB 3, took mean of 10 treatments	2016
61	Ogut	10.1080/01904167.2015.1047518	Biostimulants	inoculation, strain P #73	Yes	Yes	Field	iron	no change	Yes	Wheat	NB1, no units reported and unclear what these would be for K, Ca and Mg. Assumed mg/kg for Fe and Zn. NB2, compared against the P40 treatment. NB 3, took mean of 10 treatments	2016
61	Ogut	10.1080/01904167.2015.1047518	Biostimulants	inoculation, strain B #5	Yes	Yes	Field	iron	no change	Yes	Wheat	NB1, no units reported and unclear what these would be for K, Ca and Mg. Assumed mg/kg for Fe and Zn. NB2, compared against the P40 treatment. NB 3, took mean of 10 treatments	2016
61	Ogut	10.1080/01904167.2015.1047518	Biostimulants	inoculation, strain B #67	Yes	Yes	Field	iron	no change	Yes	Wheat	NB1, no units reported and unclear what these would be for K, Ca and Mg. Assumed mg/kg for Fe and Zn. NB2, compared against the P40 treatment. NB 3, took mean of 10 treatments	2016
61	Ogut	10.1080/01904167.2015.1047518	Biostimulants	inoculation, strain B #103	Yes	Yes	Field	iron	no change	Yes	Wheat	NB1, no units reported and unclear what these would be for K, Ca and Mg. Assumed mg/kg for Fe and Zn. NB2, compared against the P40 treatment. NB 3, took mean of 10 treatments	2016
61	Ogut	10.1080/01904167.2015.1047518	Biostimulants	inoculation, strain B #198	Yes	Yes	Field	iron	no change	Yes	Wheat	NB1, no units reported and unclear what these would be for K, Ca and Mg. Assumed mg/kg for Fe and Zn. NB2, compared against the P40 treatment. NB 3, took mean of 10 treatments	2016
61	Ogut	10.1080/01904167.2015.1047518	Biostimulants	inoculation, strain B #189	Yes	Yes	Field	iron	no change	Yes	Wheat	NB1, no units reported and unclear what these would be for K, Ca and Mg. Assumed mg/kg for Fe and Zn. NB2, compared against the P40 treatment. NB 3, took mean of 10 treatments	2016
61	Ogut	10.1080/01904167.2015.1047518	Biostimulants	inoculation, strain A #32	Yes	Yes	Field	iron	positive	Yes	Wheat	NB1, no units reported and unclear what these would be for K, Ca and Mg. Assumed mg/kg for Fe and Zn. NB2, compared against the P40 treatment. NB 3, took mean of 10 treatments	2016
61	Ogut	10.1080/01904167.2015.1047518	Biostimulants	inoculation, strain B #5	Yes	Yes	Field	magnesium	NA	Yes	Wheat	NB1, no units reported and unclear what these would be for K, Ca and Mg. Assumed mg/kg for Fe and Zn. NB2, compared against the P40 treatment. NB 3, took mean of 10 treatments	2016
61	Ogut	10.1080/01904167.2015.1047518	Biostimulants	inoculation, strain P #145	Yes	Yes	Field	magnesium	NA	Yes	Wheat	NB1, no units reported and unclear what these would be for K, Ca and Mg. Assumed mg/kg for Fe and Zn. NB2, compared against the P40 treatment. NB 3, took mean of 10 treatments	2016
61	Ogut	10.1080/01904167.2015.1047518	Biostimulants	inoculation, strain B #67	Yes	Yes	Field	magnesium	NA	Yes	Wheat	NB1, no units reported and unclear what these would be for K, Ca and Mg. Assumed mg/kg for Fe and Zn. NB2, compared against the P40 treatment. NB 3, took mean of 10 treatments	2016
61	Ogut	10.1080/01904167.2015.1047518	Biostimulants	inoculation, strain B #86	Yes	Yes	Field	magnesium	NA	Yes	Wheat	NB1, no units reported and unclear what these would be for K, Ca and Mg. Assumed mg/kg for Fe and Zn. NB2, compared against the P40 treatment. NB 3, took mean of 10 treatments	2016
61	Ogut	10.1080/01904167.2015.1047518	Biostimulants	inoculation, strain B #103	Yes	Yes	Field	magnesium	NA	Yes	Wheat	NB1, no units reported and unclear what these would be for K, Ca and Mg. Assumed mg/kg for Fe and Zn. NB2, compared against the P40 treatment. NB 3, took mean of 10 treatments	2016
61	Ogut	10.1080/01904167.2015.1047518	Biostimulants	inoculation, strain B #198	Yes	Yes	Field	magnesium	NA	Yes	Wheat	NB1, no units reported and unclear what these would be for K, Ca and Mg. Assumed mg/kg for Fe and Zn. NB2, compared against the P40 treatment. NB 3, took mean of 10 treatments	2016
61	Ogut	10.1080/01904167.2015.1047518	Biostimulants	inoculation, strain B #189	Yes	Yes	Field	magnesium	NA	Yes	Wheat	NB1, no units reported and unclear what these would be for K, Ca and Mg. Assumed mg/kg for Fe and Zn. NB2, compared against the P40 treatment. NB 3, took mean of 10 treatments	2016
61	Ogut	10.1080/01904167.2015.1047518	Biostimulants	inoculation, strain B #73	Yes	Yes	Field	magnesium	NA	Yes	Wheat	NB1, no units reported and unclear what these would be for K, Ca and Mg. Assumed mg/kg for Fe and Zn. NB2, compared against the P40 treatment. NB 3, took mean of 10 treatments	2016
61	Ogut	10.1080/01904167.2015.1047518	Biostimulants	inoculation, strain B #169	Yes	Yes	Field	magnesium	NA	Yes	Wheat	NB1, no units reported and unclear what these would be for K, Ca and Mg. Assumed mg/kg for Fe and Zn. NB2, compared against the P40 treatment. NB 3, took mean of 10 treatments	2016
61	Ogut	10.1080/01904167.2015.1047518	Biostimulants	inoculation, strain B #32	Yes	Yes	Field	magnesium	NA	Yes	Wheat	NB1, no units reported and unclear what these would be for K, Ca and Mg. Assumed mg/kg for Fe and Zn. NB2, compared against the P40 treatment. NB 3, took mean of 10 treatments	2016
61	Ogut	10.1080/01904167.2015.1047518	Biostimulants	inoculation, strain B #5	Yes	Yes	Field	zinc	NA	Yes	Wheat	NB1, no units reported and unclear what these would be for K, Ca and Mg. Assumed mg/kg for Fe and Zn. NB2, compared against the P40 treatment. NB 3, took mean of 10 treatments	2016
61	Ogut	10.1080/01904167.2015.1047518	Biostimulants	inoculation, strain B #67	Yes	Yes	Field	zinc	NA	Yes	Wheat	NB1, no units reported and unclear what these would be for K, Ca and Mg. Assumed mg/kg for Fe and Zn. NB2, compared against the P40 treatment. NB 3, took mean of 10 treatments	2016
61	Ogut	10.1080/01904167.2015.1047518	Biostimulants	inoculation, strain B #86	Yes	Yes	Field	zinc	NA	Yes	Wheat	NB1, no units reported and unclear what these would be for K, Ca and Mg. Assumed mg/kg for Fe and Zn. NB2, compared against the P40 treatment. NB 3, took mean of 10 treatments	2016
61	Ogut	10.1080/01904167.2015.1047518	Biostimulants	inoculation, strain B #198	Yes	Yes	Field	zinc	NA	Yes	Wheat	NB1, no units reported and unclear what these would be for K, Ca and Mg. Assumed mg/kg for Fe and Zn. NB2, compared against the P40 treatment. NB 3, took mean of 10 treatments	2016
61	Ogut	10.1080/01904167.2015.1047518	Biostimulants	inoculation, strain B #189	Yes	Yes	Field	zinc	NA	Yes	Wheat	NB1, no units reported and unclear what these would be for K, Ca and Mg. Assumed mg/kg for Fe and Zn. NB2, compared against the P40 treatment. NB 3, took mean of 10 treatments	2016
61	Ogut	10.1080/01904167.2015.1047518	Biostimulants	inoculation, strain B #169	Yes	Yes	Field	zinc	NA	Yes	Wheat	NB1, no units reported and unclear what these would be for K, Ca and Mg. Assumed mg/kg for Fe and Zn. NB2, compared against the P40 treatment. NB 3, took mean of 10 treatments	2016
61	Ogut	10.1080/01904167.2015.1047518	Biostimulants	inoculation, strain B #145	Yes	Yes	Field	zinc	NA	Yes	Wheat	NB1, no units reported and unclear what these would be for K, Ca and Mg. Assumed mg/kg for Fe and Zn. NB2, compared against the P40 treatment. NB 3, took mean of 10 treatments	2016
61	Ogut	10.1080/01904167.2015.1047518	Biostimulants	inoculation, strain B #103	Yes	Yes	Field	zinc	NA	Yes	Wheat	NB1, no units reported and unclear what these would be for K, Ca and Mg. Assumed mg/kg for Fe and Zn. NB2, compared against the P40 treatment. NB 3, took mean of 10 treatments	2016
61	Ogut	10.1080/01904167.2015.1047518	Biostimulants	inoculation, strain P #73	Yes	Yes	Field	zinc	NA	Yes	Wheat	NB1, no units reported and unclear what these would be for K, Ca and Mg. Assumed mg/kg for Fe and Zn. NB2, compared against the P40 treatment. NB 3, took mean of 10 treatments	2016
61	Ogut	10.1080/01904167.2015.1047518	Biostimulants	inoculation, strain A #32	Yes	Yes	Field	zinc	NA	Yes	Wheat	NB1, no units reported and unclear what these would be for K, Ca and Mg. Assumed mg/kg for Fe and Zn. NB2, compared against the P40 treatment. NB 3, took mean of 10 treatments	2016
62	Gunes	10.1007/s10705-006-9075-1	Intercropping	Intercropping with chickpea and lentil	Yes	Yes	Field	iron	positive	Yes	Wheat		2007
62	Gunes	10.1007/s10705-006-9075-1	Intercropping	Intercropping with chickpea and lentil	Yes	Yes	Field	zinc	no change	Yes	Wheat		2007
62	Gunes	10.1007/s10705-006-9075-1	Intercropping	Intercropping with chickpea and lentil	Yes	Yes	Field	potassium	positive	Yes	Wheat		2007
63	Galieni	10.4081/ija.2016.662	Tillage	Conservation agriculture (all 3 principles-minimum soil disturbance, permanent soil cover, crop rotations- are practiced)	Yes	Yes	Field	calcium	NA	Yes	Wheat	NB1, no control so compared 2012 vs 2011 at 100 kg urea application. NB2, capturing transition to CA, so not medium-long term effects and previous crop was coriander. NB3, read values from figures	2016
63	Galieni	10.4081/ija.2016.662	Tillage	Conservation agriculture (all 3 principles-minimum soil disturbance, permanent soil cover, crop rotations- are practiced)	Yes	Yes	Field	iron	NA	Yes	Wheat	NB1, no control so compared 2012 vs 2011 at 100 kg urea application. NB2, capturing transition to CA, so not medium-long term effects and previous crop was coriander. NB3, read values from figures	2016
63	Galieni	10.4081/ija.2016.662	Tillage	Conservation agriculture (all 3 principles-minimum soil disturbance, permanent soil cover, crop rotations- are practiced)	Yes	Yes	Field	zinc	NA	Yes	Wheat	NB1, no control so compared 2012 vs 2011 at 100 kg urea application. NB2, capturing transition to CA, so not medium-long term effects and previous crop was coriander. NB3, read values from figures	2017
63	Galieni	10.4081/ija.2016.663	Organic amendments	Conservation agriculture	Yes	Yes	Field	potassium	no change	Yes	Wheat	NB1, no control so compared 2012 vs 2011 at 100 kg urea application. NB2, capturing transition to CA, so not medium-long term effects and previous crop was coriander. NB3, read values from figures	2016
64	Tlustos	10.1080/03650340.2017.1331297	Organic amendments	FYM	Yes	Yes	Field	calcium	no change	Yes	Wheat	NB, season 1 at Lukavec site	2018
64	Tlustos	10.1080/03650340.2017.1331297	Organic amendments	FYM + NPK	Yes	Yes	Field	calcium	no change	Yes	Wheat	NB, season 1 at Lukavec site	2018
64	Tlustos	10.1080/03650340.2017.1331297	Organic amendments	FYM	Yes	Yes	Field	calcium	no change	Yes	Wheat	NB, season 2 at Ivanovice site	2018
64	Tlustos	10.1080/03650340.2017.1331297	Organic amendments	FYM	Yes	Yes	Field	calcium	negative	Yes	Wheat	NB, season 1 at Caslav site	2018
64	Tlustos	10.1080/03650340.2017.1331297	Organic amendments	FYM + NPK	Yes	Yes	Field	calcium	negative	Yes	Wheat	NB, season 1 at Caslav site	2018
64	Tlustos	10.1080/03650340.2017.1331297	Organic amendments	FYM	Yes	Yes	Field	calcium	no change	Yes	Wheat	NB, season 2 at Lukavec site	2018
64	Tlustos	10.1080/03650340.2017.1331297	Organic amendments	FYM + NPK	Yes	Yes	Field	calcium	no change	Yes	Wheat	NB, season 2 at Lukavec site	2018
64	Tlustos	10.1080/03650340.2017.1331297	Organic amendments	FYM	Yes	Yes	Field	calcium	no change	Yes	Wheat	NB, season 2 at Caslav site	2018
64	Tlustos	10.1080/03650340.2017.1331297	Organic amendments	FYM	Yes	Yes	Field	calcium	no change	Yes	Wheat	NB, season 1 at Ivanovice site	2018
64	Tlustos	10.1080/03650340.2017.1331297	Organic amendments	FYM + NPK	Yes	Yes	Field	calcium	no change	Yes	Wheat	NB, season 1 at Ivanovice site	2018
64	Tlustos	10.1080/03650340.2017.1331297	Organic amendments	FYM + NPK	Yes	Yes	Field	calcium	no change	Yes	Wheat	NB, season 2 at Ivanovice site	2018
64	Tlustos	10.1080/03650340.2017.1331297	Organic amendments	FYM + NPK	Yes	Yes	Field	calcium	positive	Yes	Wheat	NB, season 2 at Caslav site	2018
64	Tlustos	10.1080/03650340.2017.1331297	Organic amendments	FYM + NPK	Yes	Yes	Field	magnesium	no change	Yes	Wheat	NB, season 1 at Lukavec site	2018
64	Tlustos	10.1080/03650340.2017.1331297	Organic amendments	FYM + NPK	Yes	Yes	Field	magnesium	no change	Yes	Wheat	NB, season 2 at Lukavec site	2018
64	Tlustos	10.1080/03650340.2017.1331297	Organic amendments	FYM	Yes	Yes	Field	magnesium	no change	Yes	Wheat	NB, season 1 at Caslav site	2018
64	Tlustos	10.1080/03650340.2017.1331297	Organic amendments	FYM + NPK	Yes	Yes	Field	magnesium	no change	Yes	Wheat	NB, season 1 at Caslav site	2018
64	Tlustos	10.1080/03650340.2017.1331297	Organic amendments	FYM	Yes	Yes	Field	magnesium	no change	Yes	Wheat	NB, season 2 at Ivanovice site	2018
64	Tlustos	10.1080/03650340.2017.1331297	Organic amendments	FYM	Yes	Yes	Field	magnesium	no change	Yes	Wheat	NB, season 1 at Lukavec site	2018
64	Tlustos	10.1080/03650340.2017.1331297	Organic amendments	FYM	Yes	Yes	Field	magnesium	no change	Yes	Wheat	NB, season 2 at Lukavec site	2018
64	Tlustos	10.1080/03650340.2017.1331297	Organic amendments	FYM	Yes	Yes	Field	magnesium	no change	Yes	Wheat	NB, season 2 at Caslav site	2018
64	Tlustos	10.1080/03650340.2017.1331297	Organic amendments	FYM	Yes	Yes	Field	magnesium	no change	Yes	Wheat	NB, season 1 at Ivanovice site	2018
64	Tlustos	10.1080/03650340.2017.1331297	Organic amendments	FYM + NPK	Yes	Yes	Field	magnesium	no change	Yes	Wheat	NB, season 1 at Ivanovice site	2018
64	Tlustos	10.1080/03650340.2017.1331297	Organic amendments	FYM + NPK	Yes	Yes	Field	magnesium	no change	Yes	Wheat	NB, season 2 at Ivanovice site	2018
64	Tlustos	10.1080/03650340.2017.1331297	Organic amendments	FYM + NPK	Yes	Yes	Field	magnesium	positive	Yes	Wheat	NB, season 2 at Caslav site	2018
65	Turk		Organic amendments	Animal manure	Yes	Yes	Field	iron	no change	Yes	Wheat		2003
65	Turk		Organic amendments	Olive mill solid waste, 1:7 ratio with soil	Yes	Yes	Field	iron	no change	Yes	Wheat		2003
65	Turk		Organic amendments	Olive mill solid waste, 1:9 ratio with soil	Yes	Yes	Field	iron	no change	Yes	Wheat		2003
65	Turk		Organic amendments	Olive mill solid waste, 1:12 ratio with soil	Yes	Yes	Field	iron	no change	Yes	Wheat		2003
65	Turk		Organic amendments	Olive mill solid waste, 1:12 ratio with soil	Yes	Yes	Field	zinc	no change	Yes	Wheat		2003
65	Turk		Organic amendments	Olive mill solid waste, 1:7 ratio with soil	Yes	Yes	Field	zinc	no change	Yes	Wheat		2003
65	Turk		Organic amendments	Olive mill solid waste, 1:9 ratio with soil	Yes	Yes	Field	zinc	no change	Yes	Wheat		2003
65	Turk		Organic amendments	Animal manure	Yes	Yes	Field	zinc	no change	Yes	Wheat		2003
66	Helfenstein	10.1371/journal.pone.0160729	Organic amendments	Organic management		Yes	Survey	zinc	positive	No	Wheat		2016
67	Singh	10.1007/s11738-019-2997-4	Biostimulants			Yes	Pot	iron		No	Wheat		2020
68	Kumar		Organic amendments	FYM	Yes	Yes	Field	iron	NA	Yes	Wheat	NB1, also reports maize. NB2, compared MOP60 maize + MOP60 wheat versus MOP60 maize + MOP60 + FYM wheat	2015
68	Kumar		Organic amendments	FYM	Yes	Yes	Field	zinc	NA	Yes	Wheat	NB1, also reports maize. NB2, compared MOP60 maize + MOP60 wheat versus MOP60 maize + MOP60 + FYM wheat	2015
68	Kumar		Organic amendments	FYM	Yes	Yes	Field	potassium	no change	Yes	Wheat	NB1, also reports maize. NB2, compared MOP60 maize + MOP60 wheat versus MOP60 maize + MOP60 + FYM wheat	2015
69	Ayoubi	https://doi.org/10.1080/03650340.2013.825899	Other	multiple factors		Yes	Survey	zinc		No	Wheat		2014
69	Ayoubi	https://doi.org/10.1080/03650340.2013.825899	Other	multiple factors		Yes	Survey	iron		No	Wheat		2014
70	Shrestha	10.1002/jpln.202000289	Other	Boron and zinc fertilisation	No	No	Pot	zinc		No	Wheat	NB, no grain micronutrient data	2021
71	Ma	10.1016/j.envexpbot.2016.03.009	Organic amendments	Soil texture	No	No	Pot			No	Wheat	NB, no measurement in the grain	2016
72	Dhillon	10.1016/j.chemosphere.2009.11.015	Organic amendments	FYM, 15 t/ha	Yes	Yes	Field	selenium	negative	Yes	Wheat		2010
72	Dhillon	10.1016/j.chemosphere.2009.11.015	Organic amendments	FYM, 20 t/ha	Yes	Yes	Field	selenium	negative	Yes	Wheat		2010
72	Dhillon	10.1016/j.chemosphere.2009.11.015	Organic amendments	FYM, 10 t/ha	Yes	Yes	Field	selenium	negative	Yes	Wheat		2010
72	Dhillon	10.1016/j.chemosphere.2009.11.015	Organic amendments	Poultry manure, 15 t/ha	Yes	Yes	Field	selenium	negative	Yes	Wheat		2010
73	Basak		Organic amendments	Vermicompost	Yes	Yes	Field	potassium	no change	Yes	Wheat	NB1, also maize. NB2 Can't read values from graph	2013
73	Basak		Organic amendments	NADEP compost addition	Yes	Yes	Field	potassium	no change	Yes	Wheat	NB1, also maize. NB2 Can't read values from graph	2013
73	Basak		Organic amendments	FYM	Yes	Yes	Field	potassium	no change	Yes	Wheat	NB1, also maize. NB2 Can't read values from graph	2013
74	Wood	10.1016/j.agee.2018.07.025	Organic amendments	Soil organic matter	No	Yes	Survey	zinc	positive	No	Wheat		2018
74	Wood	10.1016/j.agee.2018.07.025	Organic amendments	Soil organic matter	No	Yes	Survey	iron	no change	No	Wheat		2018
75	Khaliq	10.1080/03650340.2017.1376245	Organic amendments	Poultry manure	Yes	Yes	Field	iron	positive	Yes	Wheat		2018
75	Khaliq	10.1080/03650340.2017.1376245	Organic amendments	Wheat milling residues	Yes	Yes	Field	iron	positive	Yes	Wheat		2018
75	Khaliq	10.1080/03650340.2017.1376245	Organic amendments	Poultry manure + wheat milling residues	Yes	Yes	Field	iron	positive	Yes	Wheat		2018
75	Khaliq	10.1080/03650340.2017.1376245	Organic amendments	Poultry manure	Yes	Yes	Field	zinc	positive	Yes	Wheat		2018
75	Khaliq	10.1080/03650340.2017.1376245	Organic amendments	Wheat milling residues	Yes	Yes	Field	zinc	positive	Yes	Wheat		2018
75	Khaliq	10.1080/03650340.2017.1376245	Organic amendments	Poultry manure + wheat milling residues	Yes	Yes	Field	zinc	positive	Yes	Wheat		2018
76	Wozniak	10.5601/jelem.2018.23.1.1580	Organic amendments	pea – spring wheat – durum wheat	Yes	Yes	Field	Vit-C	positive	Yes	spring wheat		2018
76	Wozniak	10.5601/jelem.2018.23.1.1580	Organic amendments	pea – spring barley – spring wheat	Yes	Yes	Field	Vit-C	positive	Yes	spring wheat		2018
77	Shivay	10.1556/CRC.38.2010.3.5	Biostimulants	Azobacter (W5) + FYM	Yes	Yes	Field	iron	NA	Yes	Triticum aestivum	NB1, took NPK treatment as control. NB2, season 1	2010
77	Shivay	10.1556/CRC.38.2010.3.5	Biostimulants	Azobacter (DA2) + FYM	Yes	Yes	Field	iron	NA	Yes	Triticum aestivum	NB1, took NPK treatment as control. NB2, season 1	2010
77	Shivay	10.1556/CRC.38.2010.3.5	Biostimulants	Azobacter (W5) + FYM	Yes	Yes	Field	iron	NA	Yes	Triticum aestivum	NB1, took NPK treatment as control. NB2, season 2	2010
77	Shivay	10.1556/CRC.38.2010.3.5	Biostimulants	Azobacter (DA2) + FYM	Yes	Yes	Field	iron	NA	Yes	Triticum aestivum	NB1, took NPK treatment as control. NB2, season 2	2010
77	Shivay	10.1556/CRC.38.2010.3.5	Organic amendments	FYM	Yes	Yes	Field	iron	NA	Yes	Triticum aestivum	NB1, took NPK treatment as control. NB2, season 1	2010
77	Shivay	10.1556/CRC.38.2010.3.5	Organic amendments	FYM	Yes	Yes	Field	iron	NA	Yes	Triticum aestivum	NB1, took NPK treatment as control. NB2, season 2	2010
77	Shivay	10.1556/CRC.38.2010.3.5	Biostimulants	Azobacter (W5) + FYM	Yes	Yes	Field	zinc	NA	Yes	Triticum aestivum	NB1, took NPK treatment as control. NB2, season 1	2010
77	Shivay	10.1556/CRC.38.2010.3.5	Biostimulants	Azobacter (DA2) + FYM	Yes	Yes	Field	zinc	NA	Yes	Triticum aestivum	NB1, took NPK treatment as control. NB2, season 1	2010
77	Shivay	10.1556/CRC.38.2010.3.5	Biostimulants	Azobacter (W5) + FYM	Yes	Yes	Field	zinc	NA	Yes	Triticum aestivum	NB1, took NPK treatment as control. NB2, season 2	2010
77	Shivay	10.1556/CRC.38.2010.3.5	Biostimulants	Azobacter (DA2) + FYM	Yes	Yes	Field	zinc	NA	Yes	Triticum aestivum	NB1, took NPK treatment as control. NB2, season 2	2010
77	Shivay	10.1556/CRC.38.2010.3.5	Organic amendments	FYM	Yes	Yes	Field	zinc	NA	Yes	Triticum aestivum	NB1, took NPK treatment as control. NB2, season 1	2010
77	Shivay	10.1556/CRC.38.2010.3.5	Organic amendments	FYM	Yes	Yes	Field	zinc	NA	Yes	Triticum aestivum	NB1, took NPK treatment as control. NB2, season 2	2010
77	Shivay	10.1556/CRC.38.2010.3.5	Organic amendments	FYM	Yes	Yes	Field	iron	NA	Yes	Triticum durum	NB1, took NPK treatment as control. NB2, season 1	2010
77	Shivay	10.1556/CRC.38.2010.3.5	Organic amendments	FYM	Yes	Yes	Field	iron	NA	Yes	Triticum durum	NB1, took NPK treatment as control. NB2, season 2	2010
77	Shivay	10.1556/CRC.38.2010.3.5	Biostimulants	Azobacter (W5) + FYM	Yes	Yes	Field	iron	NA	Yes	Triticum durum	NB1, took NPK treatment as control. NB2, season 2	2010
77	Shivay	10.1556/CRC.38.2010.3.5	Biostimulants	Azobacter (DA2) + FYM	Yes	Yes	Field	iron	NA	Yes	Triticum durum	NB1, took NPK treatment as control. NB2, season 2	2010
77	Shivay	10.1556/CRC.38.2010.3.5	Biostimulants	Azobacter (W5) + FYM	Yes	Yes	Field	iron	NA	Yes	Triticum durum	NB1, took NPK treatment as control. NB2, season 1	2010
77	Shivay	10.1556/CRC.38.2010.3.5	Biostimulants	Azobacter (DA2) + FYM	Yes	Yes	Field	iron	NA	Yes	Triticum durum	NB1, took NPK treatment as control. NB2, season 1	2010
77	Shivay	10.1556/CRC.38.2010.3.5	Organic amendments	FYM	Yes	Yes	Field	zinc	NA	Yes	Triticum durum	NB1, took NPK treatment as control. NB2, season 1	2010
77	Shivay	10.1556/CRC.38.2010.3.5	Organic amendments	FYM	Yes	Yes	Field	zinc	NA	Yes	Triticum durum	NB1, took NPK treatment as control. NB2, season 2	2010
77	Shivay	10.1556/CRC.38.2010.3.5	Biostimulants	Azobacter (W5) + FYM	Yes	Yes	Field	zinc	NA	Yes	Triticum durum	NB1, took NPK treatment as control. NB2, season 1	2010
77	Shivay	10.1556/CRC.38.2010.3.5	Biostimulants	Azobacter (W5) + FYM	Yes	Yes	Field	zinc	NA	Yes	Triticum durum	NB1, took NPK treatment as control. NB2, season 2	2010
77	Shivay	10.1556/CRC.38.2010.3.5	Biostimulants	Azobacter (DA2) + FYM	Yes	Yes	Field	zinc	NA	Yes	Triticum durum	NB1, took NPK treatment as control. NB2, season 2	2010
77	Shivay	10.1556/CRC.38.2010.3.5	Biostimulants	Azobacter (DA2) + FYM	Yes	Yes	Field	zinc	NA	Yes	Triticum durum	NB1, took NPK treatment as control. NB2, season 1	2010
78	Caires	10.1080/00103620903173871	Other	Liming	No	Yes	Field			No	Wheat	NB, this was a liming experiment	2009
79	Chen	10.1016/j.catena.2020.104920	Organic amendments	Wheat straw return	Yes	Yes	Field	zinc	no change	Yes	Wheat	NB, Year 1	2021
79	Chen	10.1016/j.catena.2020.104920	Organic amendments	Wheat straw return	Yes	Yes	Field	zinc	no change	Yes	Wheat	NB, year 2	2021
79	Chen	10.1016/j.catena.2020.104920	Organic amendments	Wheat straw return + Zn fertilizer	Yes	Yes	Field	zinc	positive	Yes	Wheat	NB, Year 1	2021
79	Chen	10.1016/j.catena.2020.104920	Organic amendments	Wheat straw return +Zn fertilizer	Yes	Yes	Field	zinc	positive	Yes	Wheat	NB, year 2	2021
80	Thomas	10.3390/agronomy9120776	Organic amendments	Straw	Yes	Yes	Field	calcium	no change	Yes	Wheat	NB, authors pooled 4 treatment rates	2019
80	Thomas	10.3390/agronomy9120776	Organic amendments	FYM	Yes	Yes	Field	calcium	no change	Yes	Wheat	NB, authors pooled 4 treatment rates	2019
80	Thomas	10.3390/agronomy9120776	Organic amendments	Compost	Yes	Yes	Field	calcium	no change	Yes	Wheat	NB, authors pooled 4 treatment rates	2019
80	Thomas	10.3390/agronomy9120776	Organic amendments	Anaerobic digestate	Yes	Yes	Field	calcium	no change	Yes	Wheat	NB, authors pooled 4 treatment rates	2019
80	Thomas	10.3390/agronomy9120776	Organic amendments	Straw	Yes	Yes	Field	iron	positive	Yes	Wheat	NB, authors pooled 4 treatment rates	2019
80	Thomas	10.3390/agronomy9120776	Organic amendments	FYM	Yes	Yes	Field	iron	positive	Yes	Wheat	NB, authors pooled 4 treatment rates	2019
80	Thomas	10.3390/agronomy9120776	Organic amendments	Compost	Yes	Yes	Field	iron	positive	Yes	Wheat	NB, authors pooled 4 treatment rates	2019
80	Thomas	10.3390/agronomy9120776	Organic amendments	Anaerobic digestate	Yes	Yes	Field	iron	positive	Yes	Wheat	NB, authors pooled 4 treatment rates	2019
80	Thomas	10.3390/agronomy9120776	Organic amendments	Compost	Yes	Yes	Field	zinc	no change	Yes	Wheat	NB, authors pooled 4 treatment rates	2019
80	Thomas	10.3390/agronomy9120776	Organic amendments	Anaerobic digestate	Yes	Yes	Field	zinc	no change	Yes	Wheat	NB, authors pooled 4 treatment rates	2019
80	Thomas	10.3390/agronomy9120776	Organic amendments	Straw	Yes	Yes	Field	zinc	positive	Yes	Wheat	NB, authors pooled 4 treatment rates	2019
80	Thomas	10.3390/agronomy9120776	Organic amendments	FYM	Yes	Yes	Field	zinc	positive	Yes	Wheat	NB, authors pooled 4 treatment rates	2019
80	Thomas	10.3390/agronomy9120776	Organic amendments	Straw	Yes	Yes	Field	potassium	no change	Yes	Wheat	NB, authors pooled 4 treatment rates	2019
80	Thomas	10.3390/agronomy9120776	Organic amendments	FYM	Yes	Yes	Field	potassium	no change	Yes	Wheat	NB, authors pooled 4 treatment rates	2019
80	Thomas	10.3390/agronomy9120776	Organic amendments	Compost	Yes	Yes	Field	potassium	no change	Yes	Wheat	NB, authors pooled 4 treatment rates	2019
80	Thomas	10.3390/agronomy9120776	Organic amendments	Anaerobic digestate	Yes	Yes	Field	potassium	no change	Yes	Wheat	NB, authors pooled 4 treatment rates	2019
81	Soltani	10.1007/s00374-013-0851-1	Organic amendments	Preceeding crop = sorghum	Yes	Yes	Field	zinc	positive	Yes	Back cross variety	NB1, read values from figure 5. NB2, season 1	2014
81	Soltani	10.1007/s00374-013-0851-1	Organic amendments	Preceeding crop = sunflower	Yes	Yes	Field	zinc	positive	Yes	Back cross variety	NB1, read values from figure 5. NB2, season 1	2014
81	Soltani	10.1007/s00374-013-0851-1	Organic amendments	Preceeding crop = safflower	Yes	Yes	Field	zinc	positive	Yes	Back cross variety	NB1, read values from figure 5. NB2, season 1	2014
81	Soltani	10.1007/s00374-013-0851-1	Organic amendments	Preceeding crop = clover	Yes	Yes	Field	zinc	positive	Yes	Back cross variety	NB1, read values from figure 5. NB2, season 1	2014
81	Soltani	10.1007/s00374-013-0851-1	Organic amendments	Preceeding crop = sorghum	Yes	Yes	Field	zinc	positive	Yes	Back cross variety	NB1, read values from figure 5. NB2, season 2	2014
81	Soltani	10.1007/s00374-013-0851-1	Organic amendments	Preceeding crop = sunflower	Yes	Yes	Field	zinc	positive	Yes	Back cross variety	NB1, read values from figure 5. NB2, season 2	2014
81	Soltani	10.1007/s00374-013-0851-1	Organic amendments	Preceeding crop = safflower	Yes	Yes	Field	zinc	positive	Yes	Back cross variety	NB1, read values from figure 5. NB2, season 2	2014
81	Soltani	10.1007/s00374-013-0851-1	Organic amendments	Preceeding crop = clover	Yes	Yes	Field	zinc	positive	Yes	Back cross variety	NB1, read values from figure 5. NB2, season 2	2014
81	Soltani	10.1007/s00374-013-0851-1	Organic amendments	Preceeding crop = sorghum	Yes	Yes	Field	zinc	positive	Yes	Kavir variety	NB1, read values from figure 5. NB2, season 1	2014
81	Soltani	10.1007/s00374-013-0851-1	Organic amendments	Preceeding crop = sunflower	Yes	Yes	Field	zinc	positive	Yes	Kavir variety	NB1, read values from figure 5. NB2, season 1	2014
81	Soltani	10.1007/s00374-013-0851-1	Organic amendments	Preceeding crop = safflower	Yes	Yes	Field	zinc	positive	Yes	Kavir variety	NB1, read values from figure 5. NB2, season 1	2014
81	Soltani	10.1007/s00374-013-0851-1	Organic amendments	Preceeding crop = clover	Yes	Yes	Field	zinc	positive	Yes	Kavir variety	NB1, read values from figure 5. NB2, season 1	2014
81	Soltani	10.1007/s00374-013-0851-1	Organic amendments	Preceeding crop = sorghum	Yes	Yes	Field	zinc	positive	Yes	Kavir variety	NB1, read values from figure 5. NB2, season 2	2014
81	Soltani	10.1007/s00374-013-0851-1	Organic amendments	Preceeding crop = sunflower	Yes	Yes	Field	zinc	positive	Yes	Kavir variety	NB1, read values from figure 5. NB2, season 2	2014
81	Soltani	10.1007/s00374-013-0851-1	Organic amendments	Preceeding crop = safflower	Yes	Yes	Field	zinc	positive	Yes	Kavir variety	NB1, read values from figure 5. NB2, season 2	2014
81	Soltani	10.1007/s00374-013-0851-1	Organic amendments	Preceeding crop = clover	Yes	Yes	Field	zinc	positive	Yes	Kavir variety	NB1, read values from figure 5. NB2, season 2	2014
82	Turmel	10.4141/CJPS09006	Organic amendments	Crop rotations	Yes	Yes	Field	iron	no change	Yes	Wheat		2009
82	Turmel	10.4141/CJPS09006	Organic amendments	Crop rotations, and organic management	Yes	Yes	Field	iron	no change	Yes	Wheat		2009
82	Turmel	10.4141/CJPS09006	Organic amendments	Organic management	Yes	Yes	Field	iron	no change	Yes	Wheat		2009
82	Turmel	10.4141/CJPS09006	Organic amendments	Crop rotations	Yes	Yes	Field	zinc	no change	Yes	Wheat		2009
82	Turmel	10.4141/CJPS09006	Organic amendments	Organic management	Yes	Yes	Field	zinc	no change	Yes	Wheat		2009
82	Turmel	10.4141/CJPS09006	Organic amendments	Crop rotations, and organic management	Yes	Yes	Field	zinc	positive	Yes	Wheat		2009
83	Fetere		Organic amendments							No	Wheat	NB1 article in Latvian (?). NB2, from English abstract looks like MNs only measured in straw	2012
84	Khalid	10.1007/s00344-021-10465-5	Organic amendments	FYM	Yes	Yes	Pot	selenium	negative	No	Wheat		2021
85	Gashu		Organic amendments	Soil organic matter	Yes	Yes	Survey	selenium	negative	No	Wheat		2021
85	Gashu		Organic amendments	Soil organic matter	Yes	Yes	Survey	zinc	positive	No	Wheat		2021
86	Hegedusova				No		Survey			No	Wheat	NB, a survey with no parameters relating to regen ag	2016
87	Kirchmann	10.1007/s10653-009-9251-8	Organic amendments	Cattle manure addition	Yes	Yes	Field	iron	positive	No	Wheat	NB1 data not reported so only have direction and significance. NB2, compared manure against NPK. NB3, compared later years only	2009
87	Kirchmann	10.1007/s10653-009-9251-8	Organic amendments	Cattle manure addition	Yes	Yes	Field	zinc	negative	No	Wheat	NB1 data not reported so only have direction and significance. NB2, compared manure against NPK. NB3, compared later years only	2009
87	Kirchmann	10.1007/s10653-009-9251-8	Organic amendments	Cattle manure addition	Yes	Yes	Field	selenium	no change	No	Wheat	NB1 data not reported so only have direction and significance. NB2, compared manure against NPK. NB3, compared later years only	2009
89	Neu	10.1080/15226514.2017.1405377	Organic amendments	Crop rotation, preceeding crop = oilseed rape	Yes	Yes	Pot	zinc	negative	No	Wheat		2018
89	Neu	10.1080/15226514.2017.1405377	Organic amendments	Crop rotation, preceeding crop = sunflower	Yes	Yes	Pot	zinc	negative	No	Wheat		2018
90	Rahmani		Organic amendments	Irrigation with municipal effluent	No	Yes	Survey			No	Wheat	NB, only reports range of values observed across all irrigation types	2007
91	Dessalew	10.1016/j.jclepro.2017.04.116	Organic amendments	industrial waste	No	No				No	Wheat	NB, no grain micronutrient data	2017
92	Watson	10.1016/j.gexplo.2012.06.015	Organic amendments			No	Survey	zinc		No	Wheat		2012
93	Ahmad	https://doi.org/10.1080/01904167.2011.531356	Organic amendments	Cattle manure addition	Yes	Yes	Pot			No	Wheat		2010
94	Wozniak		Tillage	Minimum tillage	Yes	Yes	Field	calcium	no change	Yes	Wheat		2016
94	Wozniak		Tillage	Zero tillage	Yes	Yes	Field	calcium	no change	Yes	Wheat		2016
94	Wozniak		Organic amendments	Crop rotations	Yes	Yes	Field	calcium	positive	Yes	Wheat	NB, mean across tillage systems	2016
94	Wozniak		Tillage	Minimum tillage	Yes	Yes	Field	iron	no change	Yes	Wheat		2016
94	Wozniak		Tillage	Zero tillage	Yes	Yes	Field	iron	no change	Yes	Wheat		2016
94	Wozniak		Organic amendments	Crop rotations	Yes	Yes	Field	iron	positive	Yes	Wheat	NB, mean across tillage systems	2016
94	Wozniak		Organic amendments	Crop rotations	Yes	Yes	Field	magnesium	no change	Yes	Wheat	NB, mean across tillage systems	2016
94	Wozniak		Tillage	Minimum tillage	Yes	Yes	Field	magnesium	negative	Yes	Wheat		2016
94	Wozniak		Tillage	Zero tillage	Yes	Yes	Field	magnesium	negative	Yes	Wheat		2016
94	Wozniak		Organic amendments	Crop rotations	Yes	Yes	Field	zinc	negative	Yes	Wheat	NB, mean across tillage systems	2016
94	Wozniak		Tillage	Zero tillage	Yes	Yes	Field	zinc	negative	Yes	Wheat		2016
94	Wozniak		Tillage	Minimum tillage	Yes	Yes	Field	zinc	positive	Yes	Wheat		2016
95	Souza	10.1080/01904167.2019.1648665	Biostimulants	Amino acids foliar fertilisation	Yes	Yes	Field	calcium	no change	Yes	Wheat	NB1, averaged over two seasons	2019
95	Souza	10.1080/01904167.2019.1648665	Biostimulants	Amino acids foliar fertilisation	Yes	Yes	Field	iron	no change	Yes	Wheat	NB1, averaged over two seasons	2019
95	Souza	10.1080/01904167.2019.1648665	Biostimulants	Amino acids foliar fertilisation	Yes	Yes	Field	magnesium	no change	Yes	Wheat	NB1, averaged over two seasons	2019
95	Souza	10.1080/01904167.2019.1648665	Biostimulants	Amino acids foliar fertilisation	Yes	Yes	Field	zinc	no change	Yes	Wheat	NB1, averaged over two seasons	2019
95	Souza	10.1080/01904167.2019.1648665	Biostimulants	Amino acids foliar fertilisation	Yes	Yes	Field	potassium	no change	Yes	Wheat	NB1, averaged over two seasons	2019
96	Ryan	10.1002/jsfa.3200	Other	Phosphorus application	No	Yes	Field	zinc		No	Wheat	NB, treatment was phosphorus application. Narrative finding = greater AMR colonisation associated with greater grain Zn concentration	2008
78	Hamner	10.1007/s10705-015-9749-7	Organic amendments	Sewage sludge compost	Yes	Yes	Field	zinc	NA	Yes	Wheat	NB1, average of two sites from Table 3…but text reports inconsistent results across four sites. NB2, compared sewage sludge against NPK treatment	2015

## Sheet: Rice
Article	First author	Year	DOI	Practice	Treatment notes	Cultivar/Site	Season	Regenerative	Edible part	Study type	Crop	If "Other crop", "Small grain" or "Bulb" specify here	Plant part	Nutritional parameter	Direction effect	Significance	Geographic location
1	Hussain	2021	https://www.doi.org/10.3390/su13042404	Other	Mineral NPK			No	Yes	Field	Rice		Grain	Potassium	Positive	Significant	China
1	Hussain	2021	https://www.doi.org/10.3390/su13042404	Other	Mineral NPK			No	Yes	Field	Rice		Grain	Zinc	None		China
1	Hussain	2021	https://www.doi.org/10.3390/su13042404	Other organic manure addition (i.e. pig, poultry)	Swine manure			Yes	Yes	Field	Rice		Grain	Potassium	Negative		China
1	Hussain	2021	https://www.doi.org/10.3390/su13042404	Other organic manure addition (i.e. pig, poultry)	Swine manure			Yes	Yes	Field	Rice		Grain	Zinc	None		China
1	Hussain	2021	https://www.doi.org/10.3390/su13042404	Integrated soil fertility management	Inorganic fertilizer + Green manure			Yes	Yes	Field	Rice		Grain	Potassium	Positive		China
1	Hussain	2021	https://www.doi.org/10.3390/su13042404	Integrated soil fertility management	Inorganic fertilizer + Green manure			Yes	Yes	Field	Rice		Grain	Zinc	Positive		China
1	Hussain	2021	https://www.doi.org/10.3390/su13042404	Integrated soil fertility management	Inorganic fertilizer + Swine manure			Yes	Yes	Field	Rice		Grain	Potassium	Positive		China
1	Hussain	2021	https://www.doi.org/10.3390/su13042404	Integrated soil fertility management	Inorganic fertilizer + Swine manure			Yes	Yes	Field	Rice		Grain	Zinc	None		China
2	Rodrigo S.	2017	https://www.doi.org/10.17221/105/2017-PSE	Other	Rice monocropping			No	Yes	Survey	Rice		Grain	Selenium			Spain
3	Norton	2017	https://www.doi.org/10.1002/fes3.110	Irrigation	Water deficit (reduced irrigation), Alternate wetting and drying	Madhupur Site		Yes	Yes	Field	Rice		Grain	Zinc	None	Significant	Bangladesh
3	Norton	2017	https://www.doi.org/10.1002/fes3.110	Irrigation	Water deficit (reduced irrigation), Alternate wetting and drying	Madhupur Site		Yes	Yes	Field	Rice		Grain	Iron	None		Bangladesh
3	Norton	2017	https://www.doi.org/10.1002/fes3.110	Irrigation	Water deficit (reduced irrigation), Alternate wetting and drying	Mymensingh Site		Yes	Yes	Field	Rice		Grain	Zinc	None		Bangladesh
3	Norton	2017	https://www.doi.org/10.1002/fes3.110	Irrigation	Water deficit (reduced irrigation), Alternate wetting and drying	Mymensingh Site		Yes	Yes	Field	Rice		Grain	Iron	Negative		Bangladesh
3	Norton	2017	https://www.doi.org/10.1002/fes3.110	Irrigation	Water deficit (reduced irrigation), Alternate wetting and drying	Rajshahi Site		Yes	Yes	Field	Rice		Grain	Zinc	None		Bangladesh
3	Norton	2017	https://www.doi.org/10.1002/fes3.110	Irrigation	Water deficit (reduced irrigation), Alternate wetting and drying	Rajshahi Site		Yes	Yes	Field	Rice		Grain	Iron	None		Bangladesh
4	Li	2009		Other organic manure addition (i.e. pig, poultry)	Pig manure + Straw			Yes	Yes	Field	Rice		Grain	Zinc	Positive	Significant	China
4	Li	2009		Other organic manure addition (i.e. pig, poultry)	Pig manure + Straw			Yes	Yes	Field	Rice		Grain	Iron (or Ferritin)	Negative		China
4	Li	2009		Integrated soil fertility management	N + Pig manure + Straw			Yes	Yes	Field	Rice		Grain	Zinc	Positive		China
4	Li	2009		Integrated soil fertility management	N + Pig manure + Straw			Yes	Yes	Field	Rice		Grain	Iron (or Ferritin)	None		China
4	Li	2009		Integrated soil fertility management	NPK + Pig manure + Straw			Yes	Yes	Field	Rice		Grain	Zinc	Positive		China
4	Li	2009		Integrated soil fertility management	NPK + Pig manure + Straw			Yes	Yes	Field	Rice		Grain	Iron (or Ferritin)	None		China
5	Yuan	2017	https://www.doi.org/10.1080/01904167.2016.1250907	Other	Plastic Film Mulching			No	Yes	Field	Rice		Grain	Zinc			China
6	Xu	2021	https://www.doi.org/10.1007/s11356-021-13856-z	Other organic manure addition (i.e. pig, poultry)	Rape straw Biochar			Yes	Yes	Pot	Rice		Grain	Selenium			China
7	Riaz	2018	https://www.doi.org/10.17957/IJAB/15.0433	Other organic manure addition (i.e. pig, poultry)	Compost			Yes	Yes	Pot	Rice		Grain	Zinc			Pakistan
8	Sharma	2021	https://www.doi.org/10.1016/j.ecoleng.2021.106195	Zero tillage				Yes	Yes	Field	Rice		Grain	Iron (or Ferritin)			India
8	Sharma	2021	https://www.doi.org/10.1016/j.ecoleng.2021.106195	Zero tillage				Yes	Yes	Field	Rice		Grain	Zinc			India
9	Pal	2008	https://www.doi.org/10.1080/01904160802043262	Cattle manure addition				Yes	No	Field	Rice		Leaves	Iron (or Ferritin)			India
9	Pal	2008	https://www.doi.org/10.1080/01904160802043262	Cattle manure addition				Yes	No	Pot	Rice		Leaves	Iron (or Ferritin)			India
10	Wan	2020	https:www.doi.org/10.1016/j.ecoenv.2020.110301	Other organic manure addition (i.e. pig, poultry)	Chicken manure @5.5 t/ha		2010	Yes	Yes	Field	Rice		Grain	Zinc	Positive	Significant	China
10	Wan	2020	https:www.doi.org/10.1016/j.ecoenv.2020.110301	Other organic manure addition (i.e. pig, poultry)	Chicken manure @11 t/ha		2010	Yes	Yes	Field	Rice		Grain	Zinc	Negative		China
10	Wan	2020	https:www.doi.org/10.1016/j.ecoenv.2020.110301	Other organic manure addition (i.e. pig, poultry)	Chicken manure @16.5 t/ha		2010	Yes	Yes	Field	Rice		Grain	Zinc	Positive		China
10	Wan	2020	https:www.doi.org/10.1016/j.ecoenv.2020.110301	Other organic manure addition (i.e. pig, poultry)	Chicken manure @22 t/ha		2010	Yes	Yes	Field	Rice		Grain	Zinc	Positive		China
10	Wan	2020	https:www.doi.org/10.1016/j.ecoenv.2020.110301	Other organic manure addition (i.e. pig, poultry)	Pig manure @11 t/ha		2010	Yes	Yes	Field	Rice		Grain	Zinc	Positive		China
10	Wan	2020	https:www.doi.org/10.1016/j.ecoenv.2020.110301	Other organic manure addition (i.e. pig, poultry)	Pig manure @22 t/ha		2010	Yes	Yes	Field	Rice		Grain	Zinc	Positive		China
10	Wan	2020	https:www.doi.org/10.1016/j.ecoenv.2020.110301	Other organic manure addition (i.e. pig, poultry)	Pig manure @33 t/ha		2010	Yes	Yes	Field	Rice		Grain	Zinc	Positive		China
10	Wan	2020	https:www.doi.org/10.1016/j.ecoenv.2020.110301	Other organic manure addition (i.e. pig, poultry)	Pig manure @44 t/ha		2010	Yes	Yes	Field	Rice		Grain	Zinc	Positive		China
10	Wan	2020	https:www.doi.org/10.1016/j.ecoenv.2020.110301	Other organic manure addition (i.e. pig, poultry)	Sewage sludge @4.7 t/ha		2010	Yes	Yes	Field	Rice		Grain	Zinc	Positive		China
10	Wan	2020	https:www.doi.org/10.1016/j.ecoenv.2020.110301	Other organic manure addition (i.e. pig, poultry)	Sewage sludge @9.4 t/ha		2010	Yes	Yes	Field	Rice		Grain	Zinc	Positive		China
10	Wan	2020	https:www.doi.org/10.1016/j.ecoenv.2020.110301	Other organic manure addition (i.e. pig, poultry)	Sewage sludge @14.1 t/ha		2010	Yes	Yes	Field	Rice		Grain	Zinc	Positive		China
10	Wan	2020	https:www.doi.org/10.1016/j.ecoenv.2020.110301	Other organic manure addition (i.e. pig, poultry)	Sewage sludge @18.8 t/ha		2010	Yes	Yes	Field	Rice		Grain	Zinc	Positive		China
10	Wan	2020	https:www.doi.org/10.1016/j.ecoenv.2020.110301	Other organic manure addition (i.e. pig, poultry)	Chicken manure @5.5 t/ha		2011	Yes	Yes	Field	Rice		Grain	Zinc	Positive		China
10	Wan	2020	https:www.doi.org/10.1016/j.ecoenv.2020.110301	Other organic manure addition (i.e. pig, poultry)	Chicken manure @11 t/ha		2011	Yes	Yes	Field	Rice		Grain	Zinc	Positive		China
10	Wan	2020	https:www.doi.org/10.1016/j.ecoenv.2020.110301	Other organic manure addition (i.e. pig, poultry)	Chicken manure @16.5 t/ha		2011	Yes	Yes	Field	Rice		Grain	Zinc	Positive		China
10	Wan	2020	https:www.doi.org/10.1016/j.ecoenv.2020.110301	Other organic manure addition (i.e. pig, poultry)	Chicken manure @22 t/ha		2011	Yes	Yes	Field	Rice		Grain	Zinc	Positive		China
10	Wan	2020	https:www.doi.org/10.1016/j.ecoenv.2020.110301	Other organic manure addition (i.e. pig, poultry)	Pig manure @11 t/ha		2011	Yes	Yes	Field	Rice		Grain	Zinc	Positive		China
10	Wan	2020	https:www.doi.org/10.1016/j.ecoenv.2020.110301	Other organic manure addition (i.e. pig, poultry)	Pig manure @22 t/ha		2011	Yes	Yes	Field	Rice		Grain	Zinc	Positive		China
10	Wan	2020	https:www.doi.org/10.1016/j.ecoenv.2020.110301	Other organic manure addition (i.e. pig, poultry)	Pig manure @33 t/ha		2011	Yes	Yes	Field	Rice		Grain	Zinc	Positive		China
10	Wan	2020	https:www.doi.org/10.1016/j.ecoenv.2020.110301	Other organic manure addition (i.e. pig, poultry)	Pig manure @44 t/ha		2011	Yes	Yes	Field	Rice		Grain	Zinc	Positive		China
10	Wan	2020	https:www.doi.org/10.1016/j.ecoenv.2020.110301	Other organic manure addition (i.e. pig, poultry)	Sewage sludge @4.7 t/ha		2011	Yes	Yes	Field	Rice		Grain	Zinc	Positive		China
10	Wan	2020	https:www.doi.org/10.1016/j.ecoenv.2020.110301	Other organic manure addition (i.e. pig, poultry)	Sewage sludge @9.4 t/ha		2011	Yes	Yes	Field	Rice		Grain	Zinc	Positive		China
10	Wan	2020	https:www.doi.org/10.1016/j.ecoenv.2020.110301	Other organic manure addition (i.e. pig, poultry)	Sewage sludge @14.1 t/ha		2011	Yes	Yes	Field	Rice		Grain	Zinc	Positive		China
10	Wan	2020	https:www.doi.org/10.1016/j.ecoenv.2020.110301	Other organic manure addition (i.e. pig, poultry)	Sewage sludge @18.8 t/ha		2011	Yes	Yes	Field	Rice		Grain	Zinc	Positive		China
10	Wan	2020	https:www.doi.org/10.1016/j.ecoenv.2020.110301	Other organic manure addition (i.e. pig, poultry)	Chicken manure @5.5 t/ha		2012	Yes	Yes	Field	Rice		Grain	Zinc	Positive		China
10	Wan	2020	https:www.doi.org/10.1016/j.ecoenv.2020.110301	Other organic manure addition (i.e. pig, poultry)	Chicken manure @11 t/ha		2012	Yes	Yes	Field	Rice		Grain	Zinc	Positive		China
10	Wan	2020	https:www.doi.org/10.1016/j.ecoenv.2020.110301	Other organic manure addition (i.e. pig, poultry)	Chicken manure @16.5 t/ha		2012	Yes	Yes	Field	Rice		Grain	Zinc	Positive		China
10	Wan	2020	https:www.doi.org/10.1016/j.ecoenv.2020.110301	Other organic manure addition (i.e. pig, poultry)	Chicken manure @22 t/ha		2012	Yes	Yes	Field	Rice		Grain	Zinc	Positive		China
10	Wan	2020	https:www.doi.org/10.1016/j.ecoenv.2020.110301	Other organic manure addition (i.e. pig, poultry)	Pig manure @11 t/ha		2012	Yes	Yes	Field	Rice		Grain	Zinc	Positive		China
10	Wan	2020	https:www.doi.org/10.1016/j.ecoenv.2020.110301	Other organic manure addition (i.e. pig, poultry)	Pig manure @22 t/ha		2012	Yes	Yes	Field	Rice		Grain	Zinc	Positive		China
10	Wan	2020	https:www.doi.org/10.1016/j.ecoenv.2020.110301	Other organic manure addition (i.e. pig, poultry)	Pig manure @33 t/ha		2012	Yes	Yes	Field	Rice		Grain	Zinc	Positive		China
10	Wan	2020	https:www.doi.org/10.1016/j.ecoenv.2020.110301	Other organic manure addition (i.e. pig, poultry)	Pig manure @44 t/ha		2012	Yes	Yes	Field	Rice		Grain	Zinc	Positive		China
10	Wan	2020	https:www.doi.org/10.1016/j.ecoenv.2020.110301	Other organic manure addition (i.e. pig, poultry)	Sewage sludge @4.7 t/ha		2012	Yes	Yes	Field	Rice		Grain	Zinc	Positive		China
10	Wan	2020	https:www.doi.org/10.1016/j.ecoenv.2020.110301	Other organic manure addition (i.e. pig, poultry)	Sewage sludge @9.4 t/ha		2012	Yes	Yes	Field	Rice		Grain	Zinc	Positive		China
10	Wan	2020	https:www.doi.org/10.1016/j.ecoenv.2020.110301	Other organic manure addition (i.e. pig, poultry)	Sewage sludge @14.1 t/ha		2012	Yes	Yes	Field	Rice		Grain	Zinc	Positive		China
10	Wan	2020	https:www.doi.org/10.1016/j.ecoenv.2020.110301	Other organic manure addition (i.e. pig, poultry)	Sewage sludge @18.8 t/ha		2012	Yes	Yes	Field	Rice		Grain	Zinc	Positive		China
10	Wan	2020	https:www.doi.org/10.1016/j.ecoenv.2020.110301	Other organic manure addition (i.e. pig, poultry)	Chicken manure @5.5 t/ha		2013	Yes	Yes	Field	Rice		Grain	Zinc	Positive		China
10	Wan	2020	https:www.doi.org/10.1016/j.ecoenv.2020.110301	Other organic manure addition (i.e. pig, poultry)	Chicken manure @11 t/ha		2013	Yes	Yes	Field	Rice		Grain	Zinc	Positive		China
10	Wan	2020	https:www.doi.org/10.1016/j.ecoenv.2020.110301	Other organic manure addition (i.e. pig, poultry)	Chicken manure @16.5 t/ha		2013	Yes	Yes	Field	Rice		Grain	Zinc	Positive		China
10	Wan	2020	https:www.doi.org/10.1016/j.ecoenv.2020.110301	Other organic manure addition (i.e. pig, poultry)	Chicken manure @22 t/ha		2013	Yes	Yes	Field	Rice		Grain	Zinc	Positive		China
10	Wan	2020	https:www.doi.org/10.1016/j.ecoenv.2020.110301	Other organic manure addition (i.e. pig, poultry)	Pig manure @11 t/ha		2013	Yes	Yes	Field	Rice		Grain	Zinc	Positive		China
10	Wan	2020	https:www.doi.org/10.1016/j.ecoenv.2020.110301	Other organic manure addition (i.e. pig, poultry)	Pig manure @22 t/ha		2013	Yes	Yes	Field	Rice		Grain	Zinc	Positive		China
10	Wan	2020	https:www.doi.org/10.1016/j.ecoenv.2020.110301	Other organic manure addition (i.e. pig, poultry)	Pig manure @33 t/ha		2013	Yes	Yes	Field	Rice		Grain	Zinc	Positive		China
10	Wan	2020	https:www.doi.org/10.1016/j.ecoenv.2020.110301	Other organic manure addition (i.e. pig, poultry)	Pig manure @44 t/ha		2013	Yes	Yes	Field	Rice		Grain	Zinc	Positive		China
10	Wan	2020	https:www.doi.org/10.1016/j.ecoenv.2020.110301	Other organic manure addition (i.e. pig, poultry)	Sewage sludge @4.7 t/ha		2013	Yes	Yes	Field	Rice		Grain	Zinc	Positive		China
10	Wan	2020	https:www.doi.org/10.1016/j.ecoenv.2020.110301	Other organic manure addition (i.e. pig, poultry)	Sewage sludge @9.4 t/ha		2013	Yes	Yes	Field	Rice		Grain	Zinc	Positive		China
10	Wan	2020	https:www.doi.org/10.1016/j.ecoenv.2020.110301	Other organic manure addition (i.e. pig, poultry)	Sewage sludge @14.1 t/ha		2013	Yes	Yes	Field	Rice		Grain	Zinc	Positive		China
10	Wan	2020	https:www.doi.org/10.1016/j.ecoenv.2020.110301	Other organic manure addition (i.e. pig, poultry)	Sewage sludge @18.8 t/ha		2013	Yes	Yes	Field	Rice		Grain	Zinc	Positive		China
11	Bhargavi	2008		Other	Fallow-Rice-Fallow			Yes	Yes	Field	Rice		Grain	Iron (or Ferritin)	Positive		India
11	Bhargavi	2008		Other	Fallow-Rice-Fallow			Yes	Yes	Field	Rice		Grain	Zinc	Positive		India
11	Bhargavi	2008		Other	Fallow-Rice-Fallow			Yes	Yes	Field	Rice		Grain	Potassium			India
11	Bhargavi	2008		Green manure				Yes	Yes	Field	Rice		Grain	Iron (or Ferritin)	Positive		India
11	Bhargavi	2008		Green manure				Yes	Yes	Field	Rice		Grain	Zinc	Positive		India
11	Bhargavi	2008		Green manure				Yes	Yes	Field	Rice		Grain	Potassium			India
11	Bhargavi	2008		Green manure				Yes	Yes	Field	Rice		Grain	Iron (or Ferritin)	Positive		India
11	Bhargavi	2008		Green manure				Yes	Yes	Field	Rice		Grain	Zinc	Positive		India
11	Bhargavi	2008		Green manure				Yes	Yes	Field	Rice		Grain	Potassium			India
11	Bhargavi	2008		Other	Fallow-Rice-Fallow			Yes	Yes	Field	Rice		Grain	Iron (or Ferritin)	Positive		India
11	Bhargavi	2008		Other	Fallow-Rice-Fallow			Yes	Yes	Field	Rice		Grain	Zinc	Positive		India
11	Bhargavi	2008		Other	Fallow-Rice-Fallow			Yes	Yes	Field	Rice		Grain	Potassium			India
11	Bhargavi	2008		Crop rotations				Yes	Yes	Field	Rice		Grain	Iron (or Ferritin)	Positive		India
11	Bhargavi	2008		Crop rotations				Yes	Yes	Field	Rice		Grain	Zinc	Positive		India
11	Bhargavi	2008		Crop rotations				Yes	Yes	Field	Rice		Grain	Potassium			India
11	Bhargavi	2008		Crop rotations				Yes	Yes	Field	Rice		Grain	Iron (or Ferritin)	Positive		India
11	Bhargavi	2008		Crop rotations				Yes	Yes	Field	Rice		Grain	Zinc	Positive		India
11	Bhargavi	2008		Crop rotations				Yes	Yes	Field	Rice		Grain	Potassium			India
11	Bhargavi	2008		Crop rotations				Yes	Yes	Field	Rice		Grain	Iron (or Ferritin)	Positive		India
11	Bhargavi	2008		Crop rotations				Yes	Yes	Field	Rice		Grain	Zinc	Positive		India
11	Bhargavi	2008		Crop rotations				Yes	Yes	Field	Rice		Grain	Potassium			India
11	Bhargavi	2008		Crop rotations				Yes	Yes	Field	Rice		Grain	Iron (or Ferritin)	Positive		India
11	Bhargavi	2008		Crop rotations				Yes	Yes	Field	Rice		Grain	Zinc	Positive		India
11	Bhargavi	2008		Crop rotations				Yes	Yes	Field	Rice		Grain	Potassium			India
11	Bhargavi	2008		Crop rotations				Yes	Yes	Field	Rice		Grain	Iron (or Ferritin)	Positive		India
11	Bhargavi	2008		Crop rotations				Yes	Yes	Field	Rice		Grain	Zinc	Positive		India
11	Bhargavi	2008		Crop rotations				Yes	Yes	Field	Rice		Grain	Potassium			India
11	Bhargavi	2008		Crop rotations				Yes	Yes	Field	Rice		Grain	Iron (or Ferritin)	Positive		India
11	Bhargavi	2008		Crop rotations				Yes	Yes	Field	Rice		Grain	Zinc	Positive		India
11	Bhargavi	2008		Crop rotations				Yes	Yes	Field	Rice		Grain	Potassium			India
11	Bhargavi	2008		Crop rotations				Yes	Yes	Field	Rice		Grain	Iron (or Ferritin)	Positive		India
11	Bhargavi	2008		Crop rotations				Yes	Yes	Field	Rice		Grain	Zinc	Positive		India
11	Bhargavi	2008		Crop rotations				Yes	Yes	Field	Rice		Grain	Potassium			India
11	Bhargavi	2008		Crop rotations				Yes	Yes	Field	Rice		Grain	Iron (or Ferritin)	Positive		India
11	Bhargavi	2008		Crop rotations				Yes	Yes	Field	Rice		Grain	Zinc	Positive		India
11	Bhargavi	2008		Crop rotations				Yes	Yes	Field	Rice		Grain	Potassium			India
12	Singh	2016	https://www.doi.org/10.1080/01904167.2015.1009108	Green manure	Sesbania acuelata green manure		2009	Yes	Yes	Field	Rice	Grain (and straw)	Grain	Zinc	Positive	Significant	India
12	Singh	2016	https://www.doi.org/10.1080/01904167.2015.1009108	Green manure	Crotalaria juncea		2009	Yes	Yes	Field	Rice	Grain (and straw)	Grain	Zinc	Positive		India
12	Singh	2016	https://www.doi.org/10.1080/01904167.2015.1009108	Green manure	Vigna unguiculata		2009	Yes	Yes	Field	Rice	Grain (and straw)	Grain	Zinc	Positive		India
12	Singh	2016	https://www.doi.org/10.1080/01904167.2015.1009108	Green manure	Sesbania acuelata green manure		2010	Yes	Yes	Field	Rice	Grain (and straw)	Grain	Zinc	Positive		India
12	Singh	2016	https://www.doi.org/10.1080/01904167.2015.1009108	Green manure	Crotalaria juncea		2010	Yes	Yes	Field	Rice	Grain (and straw)	Grain	Zinc	Positive		India
12	Singh	2016	https://www.doi.org/10.1080/01904167.2015.1009108	Green manure	Vigna unguiculata		2010	Yes	Yes	Field	Rice	Grain (and straw)	Grain	Zinc	Positive		India
13	Shamsuzzaman	2016		Integrated soil fertility management	Urea + Rice straw			Yes	Yes	Pot	Rice		Grain	Calcium			Malaysia										3
13	Shamsuzzaman	2016		Integrated soil fertility management	Urea + Rice straw			Yes	Yes	Pot	Rice		Grain	Magnesium			Malaysia
13	Shamsuzzaman	2016		Integrated soil fertility management	Urea + Rice straw			Yes	Yes	Pot	Rice		Grain	Zinc			Malaysia
13	Shamsuzzaman	2016		Integrated soil fertility management	Urea + Rice straw			Yes	Yes	Pot	Rice		Grain	Iron (or Ferritin)			Malaysia
13	Shamsuzzaman	2016		Integrated soil fertility management	Urea + Poultry dung			Yes	Yes	Pot	Rice		Grain	Calcium			Malaysia
13	Shamsuzzaman	2016		Integrated soil fertility management	Urea + Poultry dung			Yes	Yes	Pot	Rice		Grain	Magnesium			Malaysia
13	Shamsuzzaman	2016		Integrated soil fertility management	Urea + Poultry dung			Yes	Yes	Pot	Rice		Grain	Zinc			Malaysia
13	Shamsuzzaman	2016		Integrated soil fertility management	Urea + Poultry dung			Yes	Yes	Pot	Rice		Grain	Iron (or Ferritin)			Malaysia
13	Shamsuzzaman	2016		Integrated soil fertility management	Urea + Oil palm compost			Yes	Yes	Pot	Rice		Grain	Calcium			Malaysia
13	Shamsuzzaman	2016		Integrated soil fertility management	Urea + Oil palm compost			Yes	Yes	Pot	Rice		Grain	Magnesium			Malaysia
13	Shamsuzzaman	2016		Integrated soil fertility management	Urea + Oil palm compost			Yes	Yes	Pot	Rice		Grain	Zinc			Malaysia
13	Shamsuzzaman	2016		Integrated soil fertility management	Urea + Oil palm compost			Yes	Yes	Pot	Rice		Grain	Iron (or Ferritin)			Malaysia
14	Randhawa	2021	https://www.doi.org/10.1080/01904167.2021.1943748	Cattle manure addition				Yes	Yes	Field	Rice		Grain	Zinc			India
14	Randhawa	2021	https://www.doi.org/10.1080/01904167.2021.1943748	Cattle manure addition				Yes	Yes	Field	Rice		Grain	Iron (or Ferritin)			India
14	Randhawa	2021	https://www.doi.org/10.1080/01904167.2021.1943748	Other organic manure addition (i.e. pig, poultry)	Poultry manure			Yes	Yes	Field	Rice		Grain	Zinc			India
14	Randhawa	2021	https://www.doi.org/10.1080/01904167.2021.1943748	Other organic manure addition (i.e. pig, poultry)	Poultry manure			Yes	Yes	Field	Rice		Grain	Iron (or Ferritin)			India
14	Randhawa	2021	https://www.doi.org/10.1080/01904167.2021.1943748	Other organic manure addition (i.e. pig, poultry)	Press mud			Yes	Yes	Field	Rice		Grain	Zinc			India
14	Randhawa	2021	https://www.doi.org/10.1080/01904167.2021.1943748	Other organic manure addition (i.e. pig, poultry)	Press mud			Yes	Yes	Field	Rice		Grain	Iron (or Ferritin)			India
14	Randhawa	2021	https://www.doi.org/10.1080/01904167.2021.1943748	Other organic manure addition (i.e. pig, poultry)	Rice straw			Yes	Yes	Field	Rice		Grain	Zinc			India
14	Randhawa	2021	https://www.doi.org/10.1080/01904167.2021.1943748	Other organic manure addition (i.e. pig, poultry)	Rice straw			Yes	Yes	Field	Rice		Grain	Iron (or Ferritin)			India
15	Saha	2010	https://www.doi.org/10.1080/00103624.2010.492439	Cattle manure addition	5 Mg/ha			Yes	Yes	Field	Rice		Grain	Potassium	Positive	Significant	India
15	Saha	2010	https://www.doi.org/10.1080/00103624.2010.492439	Cattle manure addition	5 Mg/ha			Yes	Yes	Field	Rice		Grain	Iron (or Ferritin)	Positive		India
15	Saha	2010	https://www.doi.org/10.1080/00103624.2010.492439	Cattle manure addition	5 Mg/ha			Yes	Yes	Field	Rice		Grain	Zinc	Positive		India
15	Saha	2010	https://www.doi.org/10.1080/00103624.2010.492439	Cattle manure addition	10 Mg/ha			Yes	Yes	Field	Rice		Grain	Potassium	Positive		India
15	Saha	2010	https://www.doi.org/10.1080/00103624.2010.492439	Cattle manure addition	10 Mg/ha			Yes	Yes	Field	Rice		Grain	Iron (or Ferritin)	Positive		India
15	Saha	2010	https://www.doi.org/10.1080/00103624.2010.492439	Cattle manure addition	10 Mg/ha			Yes	Yes	Field	Rice		Grain	Zinc	Positive		India
15	Saha	2010	https://www.doi.org/10.1080/00103624.2010.492439	Cattle manure addition	15 Mg/ha			Yes	Yes	Field	Rice		Grain	Potassium	Positive		India
15	Saha	2010	https://www.doi.org/10.1080/00103624.2010.492439	Cattle manure addition	15 Mg/ha			Yes	Yes	Field	Rice		Grain	Iron (or Ferritin)	Positive		India
15	Saha	2010	https://www.doi.org/10.1080/00103624.2010.492439	Cattle manure addition	15 Mg/ha			Yes	Yes	Field	Rice		Grain	Zinc	Positive		India
15	Saha	2010	https://www.doi.org/10.1080/00103624.2010.492439	Cattle manure addition	20 Mg/ha			Yes	Yes	Field	Rice		Grain	Potassium	Positive		India
15	Saha	2010	https://www.doi.org/10.1080/00103624.2010.492439	Cattle manure addition	20 Mg/ha			Yes	Yes	Field	Rice		Grain	Iron (or Ferritin)	Positive		India
15	Saha	2010	https://www.doi.org/10.1080/00103624.2010.492439	Cattle manure addition	20 Mg/ha			Yes	Yes	Field	Rice		Grain	Zinc	Positive		India
15	Saha	2007	https://www.doi.org/10.1051/agro:2007002	Other organic manure addition (i.e. pig, poultry)	Lantana Compost @5 Mg/ha			Yes	Yes	Field	Rice		Grain	Potassium	Positive	Significant	India
15	Saha	2007	https://www.doi.org/10.1051/agro:2007002	Other organic manure addition (i.e. pig, poultry)	Lantana Compost @5 Mg/ha			Yes	Yes	Field	Rice		Grain	Iron (or Ferritin)	Positive		India
15	Saha	2007	https://www.doi.org/10.1051/agro:2007002	Other organic manure addition (i.e. pig, poultry)	Lantana Compost @5 Mg/ha			Yes	Yes	Field	Rice		Grain	Zinc	Positive		India
15	Saha	2007	https://www.doi.org/10.1051/agro:2007002	Other organic manure addition (i.e. pig, poultry)	Lantana Compost @10 Mg/ha			Yes	Yes	Field	Rice		Grain	Potassium	Positive		India
15	Saha	2007	https://www.doi.org/10.1051/agro:2007002	Other organic manure addition (i.e. pig, poultry)	Lantana Compost @10 Mg/ha			Yes	Yes	Field	Rice		Grain	Iron (or Ferritin)	Positive		India
15	Saha	2007	https://www.doi.org/10.1051/agro:2007002	Other organic manure addition (i.e. pig, poultry)	Lantana Compost @10 Mg/ha			Yes	Yes	Field	Rice		Grain	Zinc	Positive		India
15	Saha	2007	https://www.doi.org/10.1051/agro:2007002	Other organic manure addition (i.e. pig, poultry)	Kudzu Compost @5 Mg/ha			Yes	Yes	Field	Rice		Grain	Potassium	Positive		India
15	Saha	2007	https://www.doi.org/10.1051/agro:2007002	Other organic manure addition (i.e. pig, poultry)	Kudzu Compost @5 Mg/ha			Yes	Yes	Field	Rice		Grain	Iron (or Ferritin)	Positive		India
15	Saha	2007	https://www.doi.org/10.1051/agro:2007002	Other organic manure addition (i.e. pig, poultry)	Kudzu Compost @5 Mg/ha			Yes	Yes	Field	Rice		Grain	Zinc	Positive		India
15	Saha	2007	https://www.doi.org/10.1051/agro:2007002	Other organic manure addition (i.e. pig, poultry)	Kudzu Compost @10 Mg/ha			Yes	Yes	Field	Rice		Grain	Potassium	Positive		India
15	Saha	2007	https://www.doi.org/10.1051/agro:2007002	Other organic manure addition (i.e. pig, poultry)	Kudzu Compost @10 Mg/ha			Yes	Yes	Field	Rice		Grain	Iron (or Ferritin)	Positive		India
15	Saha	2007	https://www.doi.org/10.1051/agro:2007002	Other organic manure addition (i.e. pig, poultry)	Kudzu Compost @10 Mg/ha			Yes	Yes	Field	Rice		Grain	Zinc	Positive		India
15	Saha	2007	https://www.doi.org/10.1051/agro:2007002	Other organic manure addition (i.e. pig, poultry)	Urtica Compost @5 Mg/ha			Yes	Yes	Field	Rice		Grain	Potassium	Positive		India
15	Saha	2007	https://www.doi.org/10.1051/agro:2007002	Other organic manure addition (i.e. pig, poultry)	Urtica Compost @5 Mg/ha			Yes	Yes	Field	Rice		Grain	Iron (or Ferritin)	Positive		India
15	Saha	2007	https://www.doi.org/10.1051/agro:2007002	Other organic manure addition (i.e. pig, poultry)	Urtica Compost @5 Mg/ha			Yes	Yes	Field	Rice		Grain	Zinc	Positive		India
15	Saha	2007	https://www.doi.org/10.1051/agro:2007002	Other organic manure addition (i.e. pig, poultry)	Urtica Compost @10 Mg/ha			Yes	Yes	Field	Rice		Grain	Potassium	Positive		India
15	Saha	2007	https://www.doi.org/10.1051/agro:2007002	Other organic manure addition (i.e. pig, poultry)	Urtica Compost @10 Mg/ha			Yes	Yes	Field	Rice		Grain	Iron (or Ferritin)	Positive		India
15	Saha	2007	https://www.doi.org/10.1051/agro:2007002	Other organic manure addition (i.e. pig, poultry)	Urtica Compost @10 Mg/ha			Yes	Yes	Field	Rice		Grain	Zinc	Positive		India
15	Saha	2007	https://www.doi.org/10.1051/agro:2007002	Other organic manure addition (i.e. pig, poultry)	Winter weeds @2.5 Mg/ha			Yes	Yes	Field	Rice		Grain	Potassium	Positive		India
15	Saha	2007	https://www.doi.org/10.1051/agro:2007002	Other organic manure addition (i.e. pig, poultry)	Winter weeds @2.5 Mg/ha			Yes	Yes	Field	Rice		Grain	Iron (or Ferritin)	Positive		India
15	Saha	2007	https://www.doi.org/10.1051/agro:2007002	Other organic manure addition (i.e. pig, poultry)	Winter weeds @2.5 Mg/ha			Yes	Yes	Field	Rice		Grain	Zinc	Positive		India
15	Saha	2007	https://www.doi.org/10.1051/agro:2007002	Other organic manure addition (i.e. pig, poultry)	Winter weeds @5 Mg/ha			Yes	Yes	Field	Rice		Grain	Potassium	Positive		India
15	Saha	2007	https://www.doi.org/10.1051/agro:2007002	Other organic manure addition (i.e. pig, poultry)	Winter weeds @5 Mg/ha			Yes	Yes	Field	Rice		Grain	Iron (or Ferritin)	Positive		India
15	Saha	2007	https://www.doi.org/10.1051/agro:2007002	Other organic manure addition (i.e. pig, poultry)	Winter weeds @5 Mg/ha			Yes	Yes	Field	Rice		Grain	Zinc	Positive		India
15	Saha	2007	https://www.doi.org/10.1051/agro:2007002	Cattle manure addition	5 Mg/ha			Yes	Yes	Field	Rice		Grain	Potassium	Positive		India
15	Saha	2007	https://www.doi.org/10.1051/agro:2007002	Cattle manure addition	5 Mg/ha			Yes	Yes	Field	Rice		Grain	Iron (or Ferritin)	Positive		India
15	Saha	2007	https://www.doi.org/10.1051/agro:2007002	Cattle manure addition	5 Mg/ha			Yes	Yes	Field	Rice		Grain	Zinc	Positive		India
15	Saha	2007	https://www.doi.org/10.1051/agro:2007002	Cattle manure addition	10 Mg/ha			Yes	Yes	Field	Rice		Grain	Potassium	Positive		India
15	Saha	2007	https://www.doi.org/10.1051/agro:2007002	Cattle manure addition	10 Mg/ha			Yes	Yes	Field	Rice		Grain	Iron (or Ferritin)	Positive		India
15	Saha	2007	https://www.doi.org/10.1051/agro:2007002	Cattle manure addition	10 Mg/ha			Yes	Yes	Field	Rice		Grain	Zinc	Positive		India
15	Saha	2007	https://www.doi.org/10.1051/agro:2007002	Other organic manure addition (i.e. pig, poultry)	Poultry manure @2.5 Mg/ha			Yes	Yes	Field	Rice		Grain	Potassium	Positive		India
15	Saha	2007	https://www.doi.org/10.1051/agro:2007002	Other organic manure addition (i.e. pig, poultry)	Poultry manure @2.5 Mg/ha			Yes	Yes	Field	Rice		Grain	Iron (or Ferritin)	Positive		India
15	Saha	2007	https://www.doi.org/10.1051/agro:2007002	Other organic manure addition (i.e. pig, poultry)	Poultry manure @2.5 Mg/ha			Yes	Yes	Field	Rice		Grain	Zinc	Positive		India
15	Saha	2007	https://www.doi.org/10.1051/agro:2007002	Other organic manure addition (i.e. pig, poultry)	Poultry manure @5 Mg/ha			Yes	Yes	Field	Rice		Grain	Potassium	Positive		India
15	Saha	2007	https://www.doi.org/10.1051/agro:2007002	Other organic manure addition (i.e. pig, poultry)	Poultry manure @5 Mg/ha			Yes	Yes	Field	Rice		Grain	Iron (or Ferritin)	Positive		India
15	Saha	2007	https://www.doi.org/10.1051/agro:2007002	Other organic manure addition (i.e. pig, poultry)	Poultry manure @5 Mg/ha			Yes	Yes	Field	Rice		Grain	Zinc	Positive		India
16	Maftoun	2008		Other	10 g/kg Municipal waste compost + 0 mg/kg P			Yes	No	Pot	Rice		Shoot	Iron (or Ferritin)			Iran
16	Maftoun	2008		Other	10 g/kg Municipal waste compost + 0 mg/kg P			Yes	No	Pot	Rice		Shoot	Zinc			Iran
16	Maftoun	2008		Other	10 g/kg Municipal waste compost + 25 mg/kg P			Yes	No	Pot	Rice		Shoot	Iron (or Ferritin)			Iran
16	Maftoun	2008		Other	10 g/kg Municipal waste compost + 25 mg/kg P			Yes	No	Pot	Rice		Shoot	Zinc			Iran
16	Maftoun	2008		Other	10 g/kg Municipal waste compost + 50 mg/kg P			Yes	No	Pot	Rice		Shoot	Iron (or Ferritin)			Iran
16	Maftoun	2008		Other	10 g/kg Municipal waste compost + 50 mg/kg P			Yes	No	Pot	Rice		Shoot	Zinc			Iran
16	Maftoun	2008		Other	20 g/kg Municipal waste compost + 0 mg/kg P			Yes	No	Pot	Rice		Shoot	Iron (or Ferritin)			Iran
16	Maftoun	2008		Other	20 g/kg Municipal waste compost + 0 mg/kg P			Yes	No	Pot	Rice		Shoot	Zinc			Iran
16	Maftoun	2008		Other	20 g/kg Municipal waste compost + 25 mg/kg P			Yes	No	Pot	Rice		Shoot	Iron (or Ferritin)			Iran
16	Maftoun	2008		Other	20 g/kg Municipal waste compost + 25 mg/kg P			Yes	No	Pot	Rice		Shoot	Zinc			Iran
16	Maftoun	2008		Other	20 g/kg Municipal waste compost + 50 mg/kg P			Yes	No	Pot	Rice		Shoot	Iron (or Ferritin)			Iran
16	Maftoun	2008		Other	20 g/kg Municipal waste compost + 50 mg/kg P			Yes	No	Pot	Rice		Shoot	Zinc			Iran
16	Maftoun	2008		Other	40 g/kg Municipal waste compost + 0 mg/kg P			Yes	No	Pot	Rice		Shoot	Iron (or Ferritin)			Iran
16	Maftoun	2008		Other	40 g/kg Municipal waste compost + 0 mg/kg P			Yes	No	Pot	Rice		Shoot	Zinc			Iran
16	Maftoun	2008		Other	40 g/kg Municipal waste compost + 25 mg/kg P			Yes	No	Pot	Rice		Shoot	Iron (or Ferritin)			Iran
16	Maftoun	2008		Other	40 g/kg Municipal waste compost + 25 mg/kg P			Yes	No	Pot	Rice		Shoot	Zinc			Iran
16	Maftoun	2008		Other	40 g/kg Municipal waste compost + 50 mg/kg P			Yes	No	Pot	Rice		Shoot	Iron (or Ferritin)			Iran
16	Maftoun	2008		Other	40 g/kg Municipal waste compost + 50 mg/kg P			Yes	No	Pot	Rice		Shoot	Zinc			Iran
16	Maftoun	2008		Other organic manure addition (i.e. pig, poultry)	10 g/kg Poultry manure + 0 mg/kg P			Yes	No	Pot	Rice		Shoot	Iron (or Ferritin)			Iran
16	Maftoun	2008		Other organic manure addition (i.e. pig, poultry)	10 g/kg Poultry manure + 0 mg/kg P			Yes	No	Pot	Rice		Shoot	Zinc			Iran
16	Maftoun	2008		Other organic manure addition (i.e. pig, poultry)	10 g/kg Poultry manure + 25 mg/kg P			Yes	No	Pot	Rice		Shoot	Iron (or Ferritin)			Iran
16	Maftoun	2008		Other organic manure addition (i.e. pig, poultry)	10 g/kg Poultry manure + 25 mg/kg P			Yes	No	Pot	Rice		Shoot	Zinc			Iran
16	Maftoun	2008		Other organic manure addition (i.e. pig, poultry)	10 g/kg Poultry manure + 50 mg/kg P			Yes	No	Pot	Rice		Shoot	Iron (or Ferritin)			Iran
16	Maftoun	2008		Other organic manure addition (i.e. pig, poultry)	10 g/kg Poultry manure + 50 mg/kg P			Yes	No	Pot	Rice		Shoot	Zinc			Iran
16	Maftoun	2008		Other organic manure addition (i.e. pig, poultry)	20 g/kg Poultry manure + 0 mg/kg P			Yes	No	Pot	Rice		Shoot	Iron (or Ferritin)			Iran
16	Maftoun	2008		Other organic manure addition (i.e. pig, poultry)	20 g/kg Poultry manure + 0 mg/kg P			Yes	No	Pot	Rice		Shoot	Zinc			Iran
16	Maftoun	2008		Other organic manure addition (i.e. pig, poultry)	20 g/kg Poultry manure + 25 mg/kg P			Yes	No	Pot	Rice		Shoot	Iron (or Ferritin)			Iran
16	Maftoun	2008		Other organic manure addition (i.e. pig, poultry)	20 g/kg Poultry manure + 25 mg/kg P			Yes	No	Pot	Rice		Shoot	Zinc			Iran
16	Maftoun	2008		Other organic manure addition (i.e. pig, poultry)	20 g/kg Poultry manure + 50 mg/kg P			Yes	No	Pot	Rice		Shoot	Iron (or Ferritin)			Iran
16	Maftoun	2008		Other organic manure addition (i.e. pig, poultry)	20 g/kg Poultry manure + 50 mg/kg P			Yes	No	Pot	Rice		Shoot	Zinc			Iran
16	Maftoun	2008		Other organic manure addition (i.e. pig, poultry)	40 g/kg Poultry manure + 0 mg/kg P			Yes	No	Pot	Rice		Shoot	Iron (or Ferritin)			Iran
16	Maftoun	2008		Other organic manure addition (i.e. pig, poultry)	40 g/kg Poultry manure + 0 mg/kg P			Yes	No	Pot	Rice		Shoot	Zinc			Iran
16	Maftoun	2008		Other organic manure addition (i.e. pig, poultry)	40 g/kg Poultry manure + 25 mg/kg P			Yes	No	Pot	Rice		Shoot	Iron (or Ferritin)			Iran
16	Maftoun	2008		Other organic manure addition (i.e. pig, poultry)	40 g/kg Poultry manure + 25 mg/kg P			Yes	No	Pot	Rice		Shoot	Zinc			Iran
16	Maftoun	2008		Other organic manure addition (i.e. pig, poultry)	40 g/kg Poultry manure + 50 mg/kg P			Yes	No	Pot	Rice		Shoot	Iron (or Ferritin)			Iran
16	Maftoun	2008		Other organic manure addition (i.e. pig, poultry)	40 Poultry manure + 50 mg/kg P			Yes	No	Pot	Rice		Shoot	Zinc			Iran
17	Talukdar	2021	https://www.doi.org/10.1002/fes3.329	Irrigation	Water deficit (reduced irrigation), Alternate wetting and drying		2013	Yes	Yes	Field	Rice		Grain	Iron	Negative	Significant	Bangladesh
17	Talukdar	2021	https://www.doi.org/10.1002/fes3.329	Irrigation	Water deficit (reduced irrigation), Alternate wetting and drying		2014	Yes	Yes	Field	Rice		Grain	Iron	Negative		Bangladesh
18	Lan	2020	https://www.doi.org/10.17221/660/2019-PSE	Irrigation	Water deficit (reduced irrigation), Water saving irrigation			Yes	Yes	Field	Rice		Grain	Zinc	Positive	Significant	Vietnam
19	Patra	2020	https://www.doi.org/10.1080/03650340.2020.1821372	Integrated soil fertility management	NPK + Biofertilizer (Azospirillum)			Yes	Yes	Field	Rice		Grain	Zinc	Positive	Significant	India
19	Patra	2020	https://www.doi.org/10.1080/03650340.2020.1821372	Integrated soil fertility management	NPK + Biofertilizer (Azospirillum)			Yes	Yes	Field	Rice		Grain	Iron (or Ferritin)	Positive		India
19	Patra	2020	https://www.doi.org/10.1080/03650340.2020.1821372	Integrated soil fertility management	NPK + 1 t/ha enriched compost (rice straw primed with Azospirillum)			Yes	Yes	Field	Rice		Grain	Zinc	Positive		India
19	Patra	2020	https://www.doi.org/10.1080/03650340.2020.1821372	Integrated soil fertility management	NPK + 1 t/ha enriched compost (rice straw primed with Azospirillum)			Yes	Yes	Field	Rice		Grain	Iron (or Ferritin)	Positive		India
19	Patra	2020	https://www.doi.org/10.1080/03650340.2020.1821372	Integrated soil fertility management	NPK + 2 t/ha enriched compost (rice straw primed with Azospirillum)			Yes	Yes	Field	Rice		Grain	Zinc	Positive		India
19	Patra	2020	https://www.doi.org/10.1080/03650340.2020.1821372	Integrated soil fertility management	NPK + 2 t/ha enriched compost (rice straw primed with Azospirillum)			Yes	Yes	Field	Rice		Grain	Iron (or Ferritin)	Positive		India
20	Das	2017	https://www.doi.org/10.1016/j.agee.2016.09.007	Cattle manure addition				Yes	Yes	Field	Rice		Grain	Not specified			India
20	Das	2017	https://www.doi.org/10.1016/j.agee.2016.09.007	Integrated soil fertility management	Farm yard manure and Inorganic fertilizer			Yes	Yes	Field	Rice		Grain	Not specified			India
20	Das	2017	https://www.doi.org/10.1016/j.agee.2016.09.007	Cattle manure addition				Yes	Yes	Field	Rice		Grain	Not specified			India
20	Das	2017	https://www.doi.org/10.1016/j.agee.2016.09.007	Integrated soil fertility management	Farm yard manure and Inorganic fertilizer			Yes	Yes	Field	Rice		Grain	Not specified			India
20	Das	2017	https://www.doi.org/10.1016/j.agee.2016.09.007	Cattle manure addition				Yes	Yes	Field	Rice		Grain	Not specified			India
20	Das	2017	https://www.doi.org/10.1016/j.agee.2016.09.007	Integrated soil fertility management	Farm yard manure and Inorganic fertilizer			Yes	Yes	Field	Rice		Grain	Not specified			India
20	Das	2017	https://www.doi.org/10.1016/j.agee.2016.09.007	Cattle manure addition				Yes	Yes	Field	Rice		Grain	Not specified			India
20	Das	2017	https://www.doi.org/10.1016/j.agee.2016.09.007	Integrated soil fertility management	Farm yard manure and Inorganic fertilizer			Yes	Yes	Field	Rice		Grain	Not specified			India
21	Wang	2014	https://www.doi.org/10.1631/jzus.B1300263	Irrigation	Water deficit (reduced irrigation), Alternate wetting and drying + ZnSO4			Yes	Yes	Pot	Rice		Grain	Zinc			China
22	Sharma	2015		Organic fertiliser				Yes	Yes	Field	Rice		Grain	Zinc	Positive		India
22	Sharma	2015		Organic fertiliser				Yes	Yes	Field	Rice		Grain	Iron (or Ferritin)	Positive		India
22	Sharma	2015		Organic fertiliser				Yes	Yes	Field	Rice		Grain	Zinc	Negative		India
22	Sharma	2015		Organic fertiliser				Yes	Yes	Field	Rice		Grain	Iron (or Ferritin)	Negative		India
23	Ramzani	2016	https://www.doi.org/10.21162/PAKJAS/16.5116	Other organic manure addition (i.e. pig, poultry)	Biochar			Yes	Rice	Field	Rice		Grain	Zinc	Negative	Significant	Pakistan
23	Ramzani	2016	https://www.doi.org/10.21162/PAKJAS/16.5116	Other organic manure addition (i.e. pig, poultry)	Biochar			Yes	Rice	Field	Rice		Grain	Iron (or Ferritin)	Negative		Pakistan
23	Ramzani	2016	https://www.doi.org/10.21162/PAKJAS/16.5116	Other organic manure addition (i.e. pig, poultry)	Poultry manure			Yes	Rice	Field	Rice		Grain	Zinc	Positive		Pakistan
23	Ramzani	2016	https://www.doi.org/10.21162/PAKJAS/16.5116	Other organic manure addition (i.e. pig, poultry)	Poultry manure			Yes	Rice	Field	Rice		Grain	Iron (or Ferritin)	Positive		Pakistan
23	Ramzani	2016	https://www.doi.org/10.21162/PAKJAS/16.5116	Integrated soil fertility management	Biochar + Fe fertilizer			Yes	Rice	Field	Rice		Grain	Zinc	Positive		Pakistan
23	Ramzani	2016	https://www.doi.org/10.21162/PAKJAS/16.5116	Integrated soil fertility management	Biochar + Fe fertilizer			Yes	Rice	Field	Rice		Grain	Iron (or Ferritin)	Positive		Pakistan
23	Ramzani	2016	https://www.doi.org/10.21162/PAKJAS/16.5116	Integrated soil fertility management	Poultry manure + Fe fertilizer			Yes	Rice	Field	Rice		Grain	Zinc	Positive		Pakistan
23	Ramzani	2016	https://www.doi.org/10.21162/PAKJAS/16.5116	Integrated soil fertility management	Poultry manure + Fe fertilizer			Yes	Rice	Field	Rice		Grain	Iron (or Ferritin)	Positive		Pakistan
23	Ramzani	2016	https://www.doi.org/10.21162/PAKJAS/16.5116	Integrated soil fertility management	Sulphur + Biochar			Yes	Rice	Field	Rice		Grain	Zinc	None		Pakistan
23	Ramzani	2016	https://www.doi.org/10.21162/PAKJAS/16.5116	Integrated soil fertility management	Sulphur + Biochar			Yes	Rice	Field	Rice		Grain	Iron (or Ferritin)	Positive		Pakistan
23	Ramzani	2016	https://www.doi.org/10.21162/PAKJAS/16.5116	Integrated soil fertility management	Sulphur + Poultry manure			Yes	Rice	Field	Rice		Grain	Zinc	Positive		Pakistan
23	Ramzani	2016	https://www.doi.org/10.21162/PAKJAS/16.5116	Integrated soil fertility management	Sulphur + Poultry manure			Yes	Rice	Field	Rice		Grain	Iron (or Ferritin)	Positive		Pakistan
23	Ramzani	2016	https://www.doi.org/10.21162/PAKJAS/16.5116	Integrated soil fertility management	Sulphur + Biochar + Fe			Yes	Rice	Field	Rice		Grain	Zinc	Positive		Pakistan
23	Ramzani	2016	https://www.doi.org/10.21162/PAKJAS/16.5116	Integrated soil fertility management	Sulphur + Biochar + Fe			Yes	Rice	Field	Rice		Grain	Iron (or Ferritin)	Positive		Pakistan
23	Ramzani	2016	https://www.doi.org/10.21162/PAKJAS/16.5116	Integrated soil fertility management	Sulphur + Poultry manure + Fe			Yes	Rice	Field	Rice		Grain	Zinc	Positive		Pakistan
23	Ramzani	2016	https://www.doi.org/10.21162/PAKJAS/16.5116	Integrated soil fertility management	Sulphur + Poultry manure + Fe			Yes	Rice	Field	Rice		Grain	Iron (or Ferritin)	Positive		Pakistan
24	Rehman	2018	https://www.doi.org/10.1002/jpln.201700412	Irrigation	Water deficit (reduced irrigation), Alternate wetting and drying - Zn			Yes	Yes	Field	Rice		Grain	Zinc	Negative	Significant	Pakistan
24	Rehman	2018	https://www.doi.org/10.1002/jpln.201700412	Irrigation	Water deficit (reduced irrigation), Alternate wetting and drying + Zn			Yes	Yes	Field	Rice		Grain	Zinc	Negative		Pakistan
24	Rehman	2018	https://www.doi.org/10.1002/jpln.201700412	Irrigation	Water deficit (reduced irrigation), System of rice intensification - Zn			Yes	Yes	Field	Rice		Grain	Zinc	Negative		Pakistan
24	Rehman	2018	https://www.doi.org/10.1002/jpln.201700412	Irrigation	Water deficit (reduced irrigation), System of rice intensification + Zn			Yes	Yes	Field	Rice		Grain	Zinc	Negative		Pakistan
25	Liu	2020	https://www.doi.org/10.1021/acs.jafc.9b06847	Other organic manure addition (i.e. pig, poultry)	Organic rice cultivation (Chinese milk vetch + Rape cake + 25 Free range ducks' manure/acre)	Jiayin 2#	2014	Yes	Yes	Field	Rice		Grain	Magnesium	Negative	Significant	China
25	Liu	2020	https://www.doi.org/10.1021/acs.jafc.9b06847	Other organic manure addition (i.e. pig, poultry)	Organic rice cultivation (Chinese milk vetch + Rape cake + 25 Free range ducks' manure/acre)	Jiayin 3#	2014	Yes	Yes	Field	Rice		Grain	Magnesium	Positive		China
25	Liu	2020	https://www.doi.org/10.1021/acs.jafc.9b06847	Other organic manure addition (i.e. pig, poultry)	Organic rice cultivation (Chinese milk vetch + Rape cake + 25 Free range ducks' manure/acre)	Xiaoyangjing XYJ	2014	Yes	Yes	Field	Rice		Grain	Magnesium	Positive		China
25	Liu	2020	https://www.doi.org/10.1021/acs.jafc.9b06847	Other organic manure addition (i.e. pig, poultry)	Organic rice cultivation (Chinese milk vetch + Rape cake + 25 Free range ducks' manure/acre)	Jiayin 2#	2014	Yes	Yes	Field	Rice		Grain	Potassium	Negative		China
25	Liu	2020	https://www.doi.org/10.1021/acs.jafc.9b06847	Other organic manure addition (i.e. pig, poultry)	Organic rice cultivation (Chinese milk vetch + Rape cake + 25 Free range ducks' manure/acre)	Jiayin 3#	2014	Yes	Yes	Field	Rice		Grain	Potassium	Positive		China
25	Liu	2020	https://www.doi.org/10.1021/acs.jafc.9b06847	Other organic manure addition (i.e. pig, poultry)	Organic rice cultivation (Chinese milk vetch + Rape cake + 25 Free range ducks' manure/acre)	Xiaoyangjing XYJ	2014	Yes	Yes	Field	Rice		Grain	Potassium	Negative		China
25	Liu	2020	https://www.doi.org/10.1021/acs.jafc.9b06847	Other organic manure addition (i.e. pig, poultry)	Organic rice cultivation (Chinese milk vetch + Rape cake + 25 Free range ducks' manure/acre)	Jiayin 2#	2014	Yes	Yes	Field	Rice		Grain	Calcium	Positive		China
25	Liu	2020	https://www.doi.org/10.1021/acs.jafc.9b06847	Other organic manure addition (i.e. pig, poultry)	Organic rice cultivation (Chinese milk vetch + Rape cake + 25 Free range ducks' manure/acre)	Jiayin 3#	2014	Yes	Yes	Field	Rice		Grain	Calcium	Positive		China
25	Liu	2020	https://www.doi.org/10.1021/acs.jafc.9b06847	Other organic manure addition (i.e. pig, poultry)	Organic rice cultivation (Chinese milk vetch + Rape cake + 25 Free range ducks' manure/acre)	Xiaoyangjing XYJ	2014	Yes	Yes	Field	Rice		Grain	Calcium	Negative		China
25	Liu	2020	https://www.doi.org/10.1021/acs.jafc.9b06847	Other organic manure addition (i.e. pig, poultry)	Organic rice cultivation (Chinese milk vetch + Rape cake + 25 Free range ducks' manure/acre)	Jiayin 2#	2014	Yes	Yes	Field	Rice		Grain	Iron (or Ferritin)	Negative		China
25	Liu	2020	https://www.doi.org/10.1021/acs.jafc.9b06847	Other organic manure addition (i.e. pig, poultry)	Organic rice cultivation (Chinese milk vetch + Rape cake + 25 Free range ducks' manure/acre)	Jiayin 3#	2014	Yes	Yes	Field	Rice		Grain	Iron (or Ferritin)	Negative		China
25	Liu	2020	https://www.doi.org/10.1021/acs.jafc.9b06847	Other organic manure addition (i.e. pig, poultry)	Organic rice cultivation (Chinese milk vetch + Rape cake + 25 Free range ducks' manure/acre)	Xiaoyangjing XYJ	2014	Yes	Yes	Field	Rice		Grain	Iron (or Ferritin)	Positive		China
25	Liu	2020	https://www.doi.org/10.1021/acs.jafc.9b06847	Other organic manure addition (i.e. pig, poultry)	Organic rice cultivation (Chinese milk vetch + Rape cake + 25 Free range ducks' manure/acre)	Jiayin 2#	2014	Yes	Yes	Field	Rice		Grain	Zinc	Positive		China
25	Liu	2020	https://www.doi.org/10.1021/acs.jafc.9b06847	Other organic manure addition (i.e. pig, poultry)	Organic rice cultivation (Chinese milk vetch + Rape cake + 25 Free range ducks' manure/acre)	Jiayin 3#	2014	Yes	Yes	Field	Rice		Grain	Zinc	Positive		China
25	Liu	2020	https://www.doi.org/10.1021/acs.jafc.9b06847	Other organic manure addition (i.e. pig, poultry)	Organic rice cultivation (Chinese milk vetch + Rape cake + 25 Free range ducks' manure/acre)	Xiaoyangjing XYJ	2014	Yes	Yes	Field	Rice		Grain	Zinc	Positive		China
25	Liu	2020	https://www.doi.org/10.1021/acs.jafc.9b06847	Other	Green rice cultivation (Fallow + NPK +Rape cake +15 Free range ducks' manure/acre)	Jiayin 2#	2014	Yes	Yes	Field	Rice		Grain	Magnesium	Positive		China
25	Liu	2020	https://www.doi.org/10.1021/acs.jafc.9b06847	Other	Green rice cultivation (Fallow + NPK +Rape cake +15 Free range ducks' manure/acre)	Jiayin 3#	2014	Yes	Yes	Field	Rice		Grain	Magnesium	Negative		China
25	Liu	2020	https://www.doi.org/10.1021/acs.jafc.9b06847	Other	Green rice cultivation (Fallow + NPK +Rape cake +15 Free range ducks' manure/acre)	Xiaoyangjing XYJ	2014	Yes	Yes	Field	Rice		Grain	Magnesium	Negative		China
25	Liu	2020	https://www.doi.org/10.1021/acs.jafc.9b06847	Other	Green rice cultivation (Fallow + NPK +Rape cake +15 Free range ducks' manure/acre)	Jiayin 2#	2014	Yes	Yes	Field	Rice		Grain	Potassium	Positive		China
25	Liu	2020	https://www.doi.org/10.1021/acs.jafc.9b06847	Other	Green rice cultivation (Fallow + NPK +Rape cake +15 Free range ducks' manure/acre)	Jiayin 3#	2014	Yes	Yes	Field	Rice		Grain	Potassium	Negative		China
25	Liu	2020	https://www.doi.org/10.1021/acs.jafc.9b06847	Other	Green rice cultivation (Fallow + NPK +Rape cake +15 Free range ducks' manure/acre)	Xiaoyangjing XYJ	2014	Yes	Yes	Field	Rice		Grain	Potassium	Negative		China
25	Liu	2020	https://www.doi.org/10.1021/acs.jafc.9b06847	Other	Green rice cultivation (Fallow + NPK +Rape cake +15 Free range ducks' manure/acre)	Jiayin 2#	2014	Yes	Yes	Field	Rice		Grain	Calcium	None		China
25	Liu	2020	https://www.doi.org/10.1021/acs.jafc.9b06847	Other	Green rice cultivation (Fallow + NPK +Rape cake +15 Free range ducks' manure/acre)	Jiayin 3#	2014	Yes	Yes	Field	Rice		Grain	Calcium	Positive		China
25	Liu	2020	https://www.doi.org/10.1021/acs.jafc.9b06847	Other	Green rice cultivation (Fallow + NPK +Rape cake +15 Free range ducks' manure/acre)	Xiaoyangjing XYJ	2014	Yes	Yes	Field	Rice		Grain	Calcium	Negative		China
25	Liu	2020	https://www.doi.org/10.1021/acs.jafc.9b06847	Other	Green rice cultivation (Fallow + NPK +Rape cake +15 Free range ducks' manure/acre)	Jiayin 2#	2014	Yes	Yes	Field	Rice		Grain	Iron (or Ferritin)	Negative		China
25	Liu	2020	https://www.doi.org/10.1021/acs.jafc.9b06847	Other	Green rice cultivation (Fallow + NPK +Rape cake +15 Free range ducks' manure/acre)	Jiayin 3#	2014	Yes	Yes	Field	Rice		Grain	Iron (or Ferritin)	Positive		China
25	Liu	2020	https://www.doi.org/10.1021/acs.jafc.9b06847	Other	Green rice cultivation (Fallow + NPK +Rape cake +15 Free range ducks' manure/acre)	Xiaoyangjing XYJ	2014	Yes	Yes	Field	Rice		Grain	Iron (or Ferritin)	Negative		China
25	Liu	2020	https://www.doi.org/10.1021/acs.jafc.9b06847	Other	Green rice cultivation (Fallow + NPK +Rape cake +15 Free range ducks' manure/acre)	Jiayin 2#	2014	Yes	Yes	Field	Rice		Grain	Zinc	Positive		China
25	Liu	2020	https://www.doi.org/10.1021/acs.jafc.9b06847	Other	Green rice cultivation (Fallow + NPK +Rape cake +15 Free range ducks' manure/acre)	Jiayin 3#	2014	Yes	Yes	Field	Rice		Grain	Zinc	Positive		China
25	Liu	2020	https://www.doi.org/10.1021/acs.jafc.9b06847	Other	Green rice cultivation (Fallow + NPK +Rape cake +15 Free range ducks' manure/acre)	Xiaoyangjing XYJ	2014	Yes	Yes	Field	Rice		Grain	Zinc	Positive		China
25	Liu	2020	https://www.doi.org/10.1021/acs.jafc.9b06847	Other organic manure addition (i.e. pig, poultry)	Organic rice cultivation (Chinese milk vetch + Rape cake + 25 Free range ducks' manure/acre)	Jiayin 2#	2015	Yes	Yes	Field	Rice		Grain	Magnesium	Positive		China
25	Liu	2020	https://www.doi.org/10.1021/acs.jafc.9b06847	Other organic manure addition (i.e. pig, poultry)	Organic rice cultivation (Chinese milk vetch + Rape cake + 25 Free range ducks' manure/acre)	Jiayin 3#	2015	Yes	Yes	Field	Rice		Grain	Magnesium	Positive		China
25	Liu	2020	https://www.doi.org/10.1021/acs.jafc.9b06847	Other organic manure addition (i.e. pig, poultry)	Organic rice cultivation (Chinese milk vetch + Rape cake + 25 Free range ducks' manure/acre)	Xiaoyangjing XYJ	2015	Yes	Yes	Field	Rice		Grain	Magnesium	Positive		China
25	Liu	2020	https://www.doi.org/10.1021/acs.jafc.9b06847	Other organic manure addition (i.e. pig, poultry)	Organic rice cultivation (Chinese milk vetch + Rape cake + 25 Free range ducks' manure/acre)	Jiayin 2#	2015	Yes	Yes	Field	Rice		Grain	Potassium	Positive		China
25	Liu	2020	https://www.doi.org/10.1021/acs.jafc.9b06847	Other organic manure addition (i.e. pig, poultry)	Organic rice cultivation (Chinese milk vetch + Rape cake + 25 Free range ducks' manure/acre)	Jiayin 3#	2015	Yes	Yes	Field	Rice		Grain	Potassium	Negative		China
25	Liu	2020	https://www.doi.org/10.1021/acs.jafc.9b06847	Other organic manure addition (i.e. pig, poultry)	Organic rice cultivation (Chinese milk vetch + Rape cake + 25 Free range ducks' manure/acre)	Xiaoyangjing XYJ	2015	Yes	Yes	Field	Rice		Grain	Potassium	Negative		China
25	Liu	2020	https://www.doi.org/10.1021/acs.jafc.9b06847	Other organic manure addition (i.e. pig, poultry)	Organic rice cultivation (Chinese milk vetch + Rape cake + 25 Free range ducks' manure/acre)	Jiayin 2#	2015	Yes	Yes	Field	Rice		Grain	Calcium	Negative		China
25	Liu	2020	https://www.doi.org/10.1021/acs.jafc.9b06847	Other organic manure addition (i.e. pig, poultry)	Organic rice cultivation (Chinese milk vetch + Rape cake + 25 Free range ducks' manure/acre)	Jiayin 3#	2015	Yes	Yes	Field	Rice		Grain	Calcium	Positive		China
25	Liu	2020	https://www.doi.org/10.1021/acs.jafc.9b06847	Other organic manure addition (i.e. pig, poultry)	Organic rice cultivation (Chinese milk vetch + Rape cake + 25 Free range ducks' manure/acre)	Xiaoyangjing XYJ	2015	Yes	Yes	Field	Rice		Grain	Calcium	Negative		China
25	Liu	2020	https://www.doi.org/10.1021/acs.jafc.9b06847	Other organic manure addition (i.e. pig, poultry)	Organic rice cultivation (Chinese milk vetch + Rape cake + 25 Free range ducks' manure/acre)	Jiayin 2#	2015	Yes	Yes	Field	Rice		Grain	Iron (or Ferritin)	Negative		China
25	Liu	2020	https://www.doi.org/10.1021/acs.jafc.9b06847	Other organic manure addition (i.e. pig, poultry)	Organic rice cultivation (Chinese milk vetch + Rape cake + 25 Free range ducks' manure/acre)	Jiayin 3#	2015	Yes	Yes	Field	Rice		Grain	Iron (or Ferritin)	Negative		China
25	Liu	2020	https://www.doi.org/10.1021/acs.jafc.9b06847	Other organic manure addition (i.e. pig, poultry)	Organic rice cultivation (Chinese milk vetch + Rape cake + 25 Free range ducks' manure/acre)	Xiaoyangjing XYJ	2015	Yes	Yes	Field	Rice		Grain	Iron (or Ferritin)	Positive		China
25	Liu	2020	https://www.doi.org/10.1021/acs.jafc.9b06847	Other organic manure addition (i.e. pig, poultry)	Organic rice cultivation (Chinese milk vetch + Rape cake + 25 Free range ducks' manure/acre)	Jiayin 2#	2015	Yes	Yes	Field	Rice		Grain	Zinc	Positive		China
25	Liu	2020	https://www.doi.org/10.1021/acs.jafc.9b06847	Other organic manure addition (i.e. pig, poultry)	Organic rice cultivation (Chinese milk vetch + Rape cake + 25 Free range ducks' manure/acre)	Jiayin 3#	2015	Yes	Yes	Field	Rice		Grain	Zinc	Positive		China
25	Liu	2020	https://www.doi.org/10.1021/acs.jafc.9b06847	Other organic manure addition (i.e. pig, poultry)	Organic rice cultivation (Chinese milk vetch + Rape cake + 25 Free range ducks' manure/acre)	Xiaoyangjing XYJ	2015	Yes	Yes	Field	Rice		Grain	Zinc	Negative		China
25	Liu	2020	https://www.doi.org/10.1021/acs.jafc.9b06847	Other	Green rice cultivation (Fallow + NPK +Rape cake +15 Free range ducks' manure/acre)	Jiayin 2#	2015	Yes	Yes	Field	Rice		Grain	Magnesium	Positive		China
25	Liu	2020	https://www.doi.org/10.1021/acs.jafc.9b06847	Other	Green rice cultivation (Fallow + NPK +Rape cake +15 Free range ducks' manure/acre)	Jiayin 3#	2015	Yes	Yes	Field	Rice		Grain	Magnesium	Negative		China
25	Liu	2020	https://www.doi.org/10.1021/acs.jafc.9b06847	Other	Green rice cultivation (Fallow + NPK +Rape cake +15 Free range ducks' manure/acre)	Xiaoyangjing XYJ	2015	Yes	Yes	Field	Rice		Grain	Magnesium	Positive		China
25	Liu	2020	https://www.doi.org/10.1021/acs.jafc.9b06847	Other	Green rice cultivation (Fallow + NPK +Rape cake +15 Free range ducks' manure/acre)	Jiayin 2#	2015	Yes	Yes	Field	Rice		Grain	Potassium	Positive		China
25	Liu	2020	https://www.doi.org/10.1021/acs.jafc.9b06847	Other	Green rice cultivation (Fallow + NPK +Rape cake +15 Free range ducks' manure/acre)	Jiayin 3#	2015	Yes	Yes	Field	Rice		Grain	Potassium	Negative		China
25	Liu	2020	https://www.doi.org/10.1021/acs.jafc.9b06847	Other	Green rice cultivation (Fallow + NPK +Rape cake +15 Free range ducks' manure/acre)	Xiaoyangjing XYJ	2015	Yes	Yes	Field	Rice		Grain	Potassium	Positive		China
25	Liu	2020	https://www.doi.org/10.1021/acs.jafc.9b06847	Other	Green rice cultivation (Fallow + NPK +Rape cake +15 Free range ducks' manure/acre)	Jiayin 2#	2015	Yes	Yes	Field	Rice		Grain	Calcium	Negative		China
25	Liu	2020	https://www.doi.org/10.1021/acs.jafc.9b06847	Other	Green rice cultivation (Fallow + NPK +Rape cake +15 Free range ducks' manure/acre)	Jiayin 3#	2015	Yes	Yes	Field	Rice		Grain	Calcium	Negative		China
25	Liu	2020	https://www.doi.org/10.1021/acs.jafc.9b06847	Other	Green rice cultivation (Fallow + NPK +Rape cake +15 Free range ducks' manure/acre)	Xiaoyangjing XYJ	2015	Yes	Yes	Field	Rice		Grain	Calcium	Positive		China
25	Liu	2020	https://www.doi.org/10.1021/acs.jafc.9b06847	Other	Green rice cultivation (Fallow + NPK +Rape cake +15 Free range ducks' manure/acre)	Jiayin 2#	2015	Yes	Yes	Field	Rice		Grain	Iron (or Ferritin)	Positive		China
25	Liu	2020	https://www.doi.org/10.1021/acs.jafc.9b06847	Other	Green rice cultivation (Fallow + NPK +Rape cake +15 Free range ducks' manure/acre)	Jiayin 3#	2015	Yes	Yes	Field	Rice		Grain	Iron (or Ferritin)	Negative		China
25	Liu	2020	https://www.doi.org/10.1021/acs.jafc.9b06847	Other	Green rice cultivation (Fallow + NPK +Rape cake +15 Free range ducks' manure/acre)	Xiaoyangjing XYJ	2015	Yes	Yes	Field	Rice		Grain	Iron (or Ferritin)	Positive		China
25	Liu	2020	https://www.doi.org/10.1021/acs.jafc.9b06847	Other	Green rice cultivation (Fallow + NPK +Rape cake +15 Free range ducks' manure/acre)	Jiayin 2#	2015	Yes	Yes	Field	Rice		Grain	Zinc	Positive		China
25	Liu	2020	https://www.doi.org/10.1021/acs.jafc.9b06847	Other	Green rice cultivation (Fallow + NPK +Rape cake +15 Free range ducks' manure/acre)	Jiayin 3#	2015	Yes	Yes	Field	Rice		Grain	Zinc	Negative		China
25	Liu	2020	https://www.doi.org/10.1021/acs.jafc.9b06847	Other	Green rice cultivation (Fallow + NPK +Rape cake +15 Free range ducks' manure/acre)	Xiaoyangjing XYJ	2015	Yes	Yes	Field	Rice		Grain	Zinc	Negative		China
25	Liu	2020	https://www.doi.org/10.1021/acs.jafc.9b06847	Other organic manure addition (i.e. pig, poultry)	Organic rice cultivation (Chinese milk vetch + Rape cake + 25 Free range ducks' manure/acre)	Jiayin 2#	2016	Yes	Yes	Field	Rice		Grain	Magnesium	Negative		China
25	Liu	2020	https://www.doi.org/10.1021/acs.jafc.9b06847	Other organic manure addition (i.e. pig, poultry)	Organic rice cultivation (Chinese milk vetch + Rape cake + 25 Free range ducks' manure/acre)	Jiayin 3#	2016	Yes	Yes	Field	Rice		Grain	Magnesium	Negative		China
25	Liu	2020	https://www.doi.org/10.1021/acs.jafc.9b06847	Other organic manure addition (i.e. pig, poultry)	Organic rice cultivation (Chinese milk vetch + Rape cake + 25 Free range ducks' manure/acre)	Xiaoyangjing XYJ	2016	Yes	Yes	Field	Rice		Grain	Magnesium	Negative		China
25	Liu	2020	https://www.doi.org/10.1021/acs.jafc.9b06847	Other organic manure addition (i.e. pig, poultry)	Organic rice cultivation (Chinese milk vetch + Rape cake + 25 Free range ducks' manure/acre)	Jiayin 2#	2016	Yes	Yes	Field	Rice		Grain	Potassium	Negative		China
25	Liu	2020	https://www.doi.org/10.1021/acs.jafc.9b06847	Other organic manure addition (i.e. pig, poultry)	Organic rice cultivation (Chinese milk vetch + Rape cake + 25 Free range ducks' manure/acre)	Jiayin 3#	2016	Yes	Yes	Field	Rice		Grain	Potassium	Negative		China
25	Liu	2020	https://www.doi.org/10.1021/acs.jafc.9b06847	Other organic manure addition (i.e. pig, poultry)	Organic rice cultivation (Chinese milk vetch + Rape cake + 25 Free range ducks' manure/acre)	Xiaoyangjing XYJ	2016	Yes	Yes	Field	Rice		Grain	Potassium	Negative		China
25	Liu	2020	https://www.doi.org/10.1021/acs.jafc.9b06847	Other organic manure addition (i.e. pig, poultry)	Organic rice cultivation (Chinese milk vetch + Rape cake + 25 Free range ducks' manure/acre)	Jiayin 2#	2016	Yes	Yes	Field	Rice		Grain	Calcium	Positive		China
25	Liu	2020	https://www.doi.org/10.1021/acs.jafc.9b06847	Other organic manure addition (i.e. pig, poultry)	Organic rice cultivation (Chinese milk vetch + Rape cake + 25 Free range ducks' manure/acre)	Jiayin 3#	2016	Yes	Yes	Field	Rice		Grain	Calcium	Negative		China
25	Liu	2020	https://www.doi.org/10.1021/acs.jafc.9b06847	Other organic manure addition (i.e. pig, poultry)	Organic rice cultivation (Chinese milk vetch + Rape cake + 25 Free range ducks' manure/acre)	Xiaoyangjing XYJ	2016	Yes	Yes	Field	Rice		Grain	Calcium	Positive		China
25	Liu	2020	https://www.doi.org/10.1021/acs.jafc.9b06847	Other organic manure addition (i.e. pig, poultry)	Organic rice cultivation (Chinese milk vetch + Rape cake + 25 Free range ducks' manure/acre)	Jiayin 2#	2016	Yes	Yes	Field	Rice		Grain	Iron (or Ferritin)	Positive		China
25	Liu	2020	https://www.doi.org/10.1021/acs.jafc.9b06847	Other organic manure addition (i.e. pig, poultry)	Organic rice cultivation (Chinese milk vetch + Rape cake + 25 Free range ducks' manure/acre)	Jiayin 3#	2016	Yes	Yes	Field	Rice		Grain	Iron (or Ferritin)	Positive		China
25	Liu	2020	https://www.doi.org/10.1021/acs.jafc.9b06847	Other organic manure addition (i.e. pig, poultry)	Organic rice cultivation (Chinese milk vetch + Rape cake + 25 Free range ducks' manure/acre)	Xiaoyangjing XYJ	2016	Yes	Yes	Field	Rice		Grain	Iron (or Ferritin)	Positive		China
25	Liu	2020	https://www.doi.org/10.1021/acs.jafc.9b06847	Other organic manure addition (i.e. pig, poultry)	Organic rice cultivation (Chinese milk vetch + Rape cake + 25 Free range ducks' manure/acre)	Jiayin 2#	2016	Yes	Yes	Field	Rice		Grain	Zinc	Negative		China
25	Liu	2020	https://www.doi.org/10.1021/acs.jafc.9b06847	Other organic manure addition (i.e. pig, poultry)	Organic rice cultivation (Chinese milk vetch + Rape cake + 25 Free range ducks' manure/acre)	Jiayin 3#	2016	Yes	Yes	Field	Rice		Grain	Zinc	Positive		China
25	Liu	2020	https://www.doi.org/10.1021/acs.jafc.9b06847	Other organic manure addition (i.e. pig, poultry)	Organic rice cultivation (Chinese milk vetch + Rape cake + 25 Free range ducks' manure/acre)	Xiaoyangjing XYJ	2016	Yes	Yes	Field	Rice		Grain	Zinc	Negative		China
25	Liu	2020	https://www.doi.org/10.1021/acs.jafc.9b06847	Other	Green rice cultivation (Fallow + NPK +Rape cake +15 Free range ducks' manure/acre)	Jiayin 2#	2016	Yes	Yes	Field	Rice		Grain	Magnesium	Negative		China
25	Liu	2020	https://www.doi.org/10.1021/acs.jafc.9b06847	Other	Green rice cultivation (Fallow + NPK +Rape cake +15 Free range ducks' manure/acre)	Jiayin 3#	2016	Yes	Yes	Field	Rice		Grain	Magnesium	Negative		China
25	Liu	2020	https://www.doi.org/10.1021/acs.jafc.9b06847	Other	Green rice cultivation (Fallow + NPK +Rape cake +15 Free range ducks' manure/acre)	Xiaoyangjing XYJ	2016	Yes	Yes	Field	Rice		Grain	Magnesium	Positive		China
25	Liu	2020	https://www.doi.org/10.1021/acs.jafc.9b06847	Other	Green rice cultivation (Fallow + NPK +Rape cake +15 Free range ducks' manure/acre)	Jiayin 2#	2016	Yes	Yes	Field	Rice		Grain	Potassium	Negative		China
25	Liu	2020	https://www.doi.org/10.1021/acs.jafc.9b06847	Other	Green rice cultivation (Fallow + NPK +Rape cake +15 Free range ducks' manure/acre)	Jiayin 3#	2016	Yes	Yes	Field	Rice		Grain	Potassium	Negative		China
25	Liu	2020	https://www.doi.org/10.1021/acs.jafc.9b06847	Other	Green rice cultivation (Fallow + NPK +Rape cake +15 Free range ducks' manure/acre)	Xiaoyangjing XYJ	2016	Yes	Yes	Field	Rice		Grain	Potassium	Negative		China
25	Liu	2020	https://www.doi.org/10.1021/acs.jafc.9b06847	Other	Green rice cultivation (Fallow + NPK +Rape cake +15 Free range ducks' manure/acre)	Jiayin 2#	2016	Yes	Yes	Field	Rice		Grain	Calcium	Negative		China
25	Liu	2020	https://www.doi.org/10.1021/acs.jafc.9b06847	Other	Green rice cultivation (Fallow + NPK +Rape cake +15 Free range ducks' manure/acre)	Jiayin 3#	2016	Yes	Yes	Field	Rice		Grain	Calcium	Negative		China
25	Liu	2020	https://www.doi.org/10.1021/acs.jafc.9b06847	Other	Green rice cultivation (Fallow + NPK +Rape cake +15 Free range ducks' manure/acre)	Xiaoyangjing XYJ	2016	Yes	Yes	Field	Rice		Grain	Calcium	Positive		China
25	Liu	2020	https://www.doi.org/10.1021/acs.jafc.9b06847	Other	Green rice cultivation (Fallow + NPK +Rape cake +15 Free range ducks' manure/acre)	Jiayin 2#	2016	Yes	Yes	Field	Rice		Grain	Iron (or Ferritin)	Positive		China
25	Liu	2020	https://www.doi.org/10.1021/acs.jafc.9b06847	Other	Green rice cultivation (Fallow + NPK +Rape cake +15 Free range ducks' manure/acre)	Jiayin 3#	2016	Yes	Yes	Field	Rice		Grain	Iron (or Ferritin)	Negative		China
25	Liu	2020	https://www.doi.org/10.1021/acs.jafc.9b06847	Other	Green rice cultivation (Fallow + NPK +Rape cake +15 Free range ducks' manure/acre)	Xiaoyangjing XYJ	2016	Yes	Yes	Field	Rice		Grain	Iron (or Ferritin)	Positive		China
25	Liu	2020	https://www.doi.org/10.1021/acs.jafc.9b06847	Other	Green rice cultivation (Fallow + NPK +Rape cake +15 Free range ducks' manure/acre)	Jiayin 2#	2016	Yes	Yes	Field	Rice		Grain	Zinc	Negative		China
25	Liu	2020	https://www.doi.org/10.1021/acs.jafc.9b06847	Other	Green rice cultivation (Fallow + NPK +Rape cake +15 Free range ducks' manure/acre)	Jiayin 3#	2016	Yes	Yes	Field	Rice		Grain	Zinc	Negative		China
25	Liu	2020	https://www.doi.org/10.1021/acs.jafc.9b06847	Other	Green rice cultivation (Fallow + NPK +Rape cake +15 Free range ducks' manure/acre)	Xiaoyangjing XYJ	2016	Yes	Yes	Field	Rice		Grain	Zinc	Negative		China
25	Liu	2020	https://www.doi.org/10.1021/acs.jafc.9b06847	Other organic manure addition (i.e. pig, poultry)	Organic rice cultivation (Chinese milk vetch + Rape cake + 25 Free range ducks' manure/acre)	Jiayin 2#	2017	Yes	Yes	Field	Rice		Grain	Magnesium	Positive		China
25	Liu	2020	https://www.doi.org/10.1021/acs.jafc.9b06847	Other organic manure addition (i.e. pig, poultry)	Organic rice cultivation (Chinese milk vetch + Rape cake + 25 Free range ducks' manure/acre)	Jiayin 3#	2017	Yes	Yes	Field	Rice		Grain	Magnesium	Positive		China
25	Liu	2020	https://www.doi.org/10.1021/acs.jafc.9b06847	Other organic manure addition (i.e. pig, poultry)	Organic rice cultivation (Chinese milk vetch + Rape cake + 25 Free range ducks' manure/acre)	Xiaoyangjing XYJ	2017	Yes	Yes	Field	Rice		Grain	Magnesium	Positive		China
25	Liu	2020	https://www.doi.org/10.1021/acs.jafc.9b06847	Other organic manure addition (i.e. pig, poultry)	Organic rice cultivation (Chinese milk vetch + Rape cake + 25 Free range ducks' manure/acre)	Jiayin 2#	2017	Yes	Yes	Field	Rice		Grain	Potassium	Negative		China
25	Liu	2020	https://www.doi.org/10.1021/acs.jafc.9b06847	Other organic manure addition (i.e. pig, poultry)	Organic rice cultivation (Chinese milk vetch + Rape cake + 25 Free range ducks' manure/acre)	Jiayin 3#	2017	Yes	Yes	Field	Rice		Grain	Potassium	Negative		China
25	Liu	2020	https://www.doi.org/10.1021/acs.jafc.9b06847	Other organic manure addition (i.e. pig, poultry)	Organic rice cultivation (Chinese milk vetch + Rape cake + 25 Free range ducks' manure/acre)	Xiaoyangjing XYJ	2017	Yes	Yes	Field	Rice		Grain	Potassium	Negative		China
25	Liu	2020	https://www.doi.org/10.1021/acs.jafc.9b06847	Other organic manure addition (i.e. pig, poultry)	Organic rice cultivation (Chinese milk vetch + Rape cake + 25 Free range ducks' manure/acre)	Jiayin 2#	2017	Yes	Yes	Field	Rice		Grain	Calcium	Positive		China
25	Liu	2020	https://www.doi.org/10.1021/acs.jafc.9b06847	Other organic manure addition (i.e. pig, poultry)	Organic rice cultivation (Chinese milk vetch + Rape cake + 25 Free range ducks' manure/acre)	Jiayin 3#	2017	Yes	Yes	Field	Rice		Grain	Calcium	Negative		China
25	Liu	2020	https://www.doi.org/10.1021/acs.jafc.9b06847	Other organic manure addition (i.e. pig, poultry)	Organic rice cultivation (Chinese milk vetch + Rape cake + 25 Free range ducks' manure/acre)	Xiaoyangjing XYJ	2017	Yes	Yes	Field	Rice		Grain	Calcium	Negative		China
25	Liu	2020	https://www.doi.org/10.1021/acs.jafc.9b06847	Other organic manure addition (i.e. pig, poultry)	Organic rice cultivation (Chinese milk vetch + Rape cake + 25 Free range ducks' manure/acre)	Jiayin 2#	2017	Yes	Yes	Field	Rice		Grain	Iron (or Ferritin)	Positive		China
25	Liu	2020	https://www.doi.org/10.1021/acs.jafc.9b06847	Other organic manure addition (i.e. pig, poultry)	Organic rice cultivation (Chinese milk vetch + Rape cake + 25 Free range ducks' manure/acre)	Jiayin 3#	2017	Yes	Yes	Field	Rice		Grain	Iron (or Ferritin)	Positive		China
25	Liu	2020	https://www.doi.org/10.1021/acs.jafc.9b06847	Other organic manure addition (i.e. pig, poultry)	Organic rice cultivation (Chinese milk vetch + Rape cake + 25 Free range ducks' manure/acre)	Xiaoyangjing XYJ	2017	Yes	Yes	Field	Rice		Grain	Iron (or Ferritin)	Negative		China
25	Liu	2020	https://www.doi.org/10.1021/acs.jafc.9b06847	Other organic manure addition (i.e. pig, poultry)	Organic rice cultivation (Chinese milk vetch + Rape cake + 25 Free range ducks' manure/acre)	Jiayin 2#	2017	Yes	Yes	Field	Rice		Grain	Zinc	Negative		China
25	Liu	2020	https://www.doi.org/10.1021/acs.jafc.9b06847	Other organic manure addition (i.e. pig, poultry)	Organic rice cultivation (Chinese milk vetch + Rape cake + 25 Free range ducks' manure/acre)	Jiayin 3#	2017	Yes	Yes	Field	Rice		Grain	Zinc	Positive		China
25	Liu	2020	https://www.doi.org/10.1021/acs.jafc.9b06847	Other organic manure addition (i.e. pig, poultry)	Organic rice cultivation (Chinese milk vetch + Rape cake + 25 Free range ducks' manure/acre)	Xiaoyangjing XYJ	2017	Yes	Yes	Field	Rice		Grain	Zinc	Positive		China
25	Liu	2020	https://www.doi.org/10.1021/acs.jafc.9b06847	Other	Green rice cultivation (Fallow + NPK +Rape cake +15 Free range ducks' manure/acre)	Jiayin 2#	2017	Yes	Yes	Field	Rice		Grain	Magnesium	Positive		China
25	Liu	2020	https://www.doi.org/10.1021/acs.jafc.9b06847	Other	Green rice cultivation (Fallow + NPK +Rape cake +15 Free range ducks' manure/acre)	Jiayin 3#	2017	Yes	Yes	Field	Rice		Grain	Magnesium	Positive		China
25	Liu	2020	https://www.doi.org/10.1021/acs.jafc.9b06847	Other	Green rice cultivation (Fallow + NPK +Rape cake +15 Free range ducks' manure/acre)	Xiaoyangjing XYJ	2017	Yes	Yes	Field	Rice		Grain	Magnesium	Positive		China
25	Liu	2020	https://www.doi.org/10.1021/acs.jafc.9b06847	Other	Green rice cultivation (Fallow + NPK +Rape cake +15 Free range ducks' manure/acre)	Jiayin 2#	2017	Yes	Yes	Field	Rice		Grain	Potassium	Negative		China
25	Liu	2020	https://www.doi.org/10.1021/acs.jafc.9b06847	Other	Green rice cultivation (Fallow + NPK +Rape cake +15 Free range ducks' manure/acre)	Jiayin 3#	2017	Yes	Yes	Field	Rice		Grain	Potassium	Negative		China
25	Liu	2020	https://www.doi.org/10.1021/acs.jafc.9b06847	Other	Green rice cultivation (Fallow + NPK +Rape cake +15 Free range ducks' manure/acre)	Xiaoyangjing XYJ	2017	Yes	Yes	Field	Rice		Grain	Potassium	Positive		China
25	Liu	2020	https://www.doi.org/10.1021/acs.jafc.9b06847	Other	Green rice cultivation (Fallow + NPK +Rape cake +15 Free range ducks' manure/acre)	Jiayin 2#	2017	Yes	Yes	Field	Rice		Grain	Calcium	Positive		China
25	Liu	2020	https://www.doi.org/10.1021/acs.jafc.9b06847	Other	Green rice cultivation (Fallow + NPK +Rape cake +15 Free range ducks' manure/acre)	Jiayin 3#	2017	Yes	Yes	Field	Rice		Grain	Calcium	Negative		China
25	Liu	2020	https://www.doi.org/10.1021/acs.jafc.9b06847	Other	Green rice cultivation (Fallow + NPK +Rape cake +15 Free range ducks' manure/acre)	Xiaoyangjing XYJ	2017	Yes	Yes	Field	Rice		Grain	Calcium	Negative		China
25	Liu	2020	https://www.doi.org/10.1021/acs.jafc.9b06847	Other	Green rice cultivation (Fallow + NPK +Rape cake +15 Free range ducks' manure/acre)	Jiayin 2#	2017	Yes	Yes	Field	Rice		Grain	Iron (or Ferritin)	Positive		China
25	Liu	2020	https://www.doi.org/10.1021/acs.jafc.9b06847	Other	Green rice cultivation (Fallow + NPK +Rape cake +15 Free range ducks' manure/acre)	Jiayin 3#	2017	Yes	Yes	Field	Rice		Grain	Iron (or Ferritin)	Positive		China
25	Liu	2020	https://www.doi.org/10.1021/acs.jafc.9b06847	Other	Green rice cultivation (Fallow + NPK +Rape cake +15 Free range ducks' manure/acre)	Xiaoyangjing XYJ	2017	Yes	Yes	Field	Rice		Grain	Iron (or Ferritin)	Positive		China
25	Liu	2020	https://www.doi.org/10.1021/acs.jafc.9b06847	Other	Green rice cultivation (Fallow + NPK +Rape cake +15 Free range ducks' manure/acre)	Jiayin 2#	2017	Yes	Yes	Field	Rice		Grain	Zinc	Positive		China
25	Liu	2020	https://www.doi.org/10.1021/acs.jafc.9b06847	Other	Green rice cultivation (Fallow + NPK +Rape cake +15 Free range ducks' manure/acre)	Jiayin 3#	2017	Yes	Yes	Field	Rice		Grain	Zinc	Negative		China
25	Liu	2020	https://www.doi.org/10.1021/acs.jafc.9b06847	Other	Green rice cultivation (Fallow + NPK +Rape cake +15 Free range ducks' manure/acre)	Xiaoyangjing XYJ	2017	Yes	Yes	Field	Rice		Grain	Zinc	Negative		China
26	Martinez-Eixarch	2021	https://www.doi.org/10.1016/j.agwat.2021.107164	Irrigation	Water deficit (reduced irrigation), Alternate wetting and drying-Arelate cultivar-2016		2016	Yes	Yes	Field	Rice		Grain	Zinc	Positive	Significant	Italy
26	Martinez-Eixarch	2021	https://www.doi.org/10.1016/j.agwat.2021.107164	Irrigation	Water deficit (reduced irrigation), Alternate wetting and drying-Arelate cultivar-2016		2016	Yes	Yes	Field	Rice		Grain	Selenium	Positive		Italy
26	Martinez-Eixarch	2021	https://www.doi.org/10.1016/j.agwat.2021.107164	Irrigation	Water deficit (reduced irrigation), Alternate wetting and drying-Gageron cultivar-2016		2016	Yes	Yes	Field	Rice		Grain	Zinc	Positive		Italy
26	Martinez-Eixarch	2021	https://www.doi.org/10.1016/j.agwat.2021.107164	Irrigation	Water deficit (reduced irrigation), Alternate wetting and drying-Gageron cultivar-2016		2016	Yes	Yes	Field	Rice		Grain	Selenium	Positive		Italy
26	Martinez-Eixarch	2021	https://www.doi.org/10.1016/j.agwat.2021.107164	Irrigation	Water deficit (reduced irrigation), Alternate wetting and drying-Gines cultivar-2016		2016	Yes	Yes	Field	Rice		Grain	Zinc	Positive		Italy
26	Martinez-Eixarch	2021	https://www.doi.org/10.1016/j.agwat.2021.107164	Irrigation	Water deficit (reduced irrigation), Alternate wetting and drying-Gines cultivar-2016		2016	Yes	Yes	Field	Rice		Grain	Selenium	Positive		Italy
26	Martinez-Eixarch	2021	https://www.doi.org/10.1016/j.agwat.2021.107164	Irrigation	Water deficit (reduced irrigation), Alternate wetting and drying-Gleva cultivar-2016		2016	Yes	Yes	Field	Rice		Grain	Zinc	Positive		Italy
26	Martinez-Eixarch	2021	https://www.doi.org/10.1016/j.agwat.2021.107164	Irrigation	Water deficit (reduced irrigation), Alternate wetting and drying-Gleva cultivar-2016		2016	Yes	Yes	Field	Rice		Grain	Selenium	Positive		Italy
26	Martinez-Eixarch	2021	https://www.doi.org/10.1016/j.agwat.2021.107164	Irrigation	Water deficit (reduced irrigation), Alternate wetting and drying-Jsendra cultivar-2016		2016	Yes	Yes	Field	Rice		Grain	Zinc	Positive		Italy
26	Martinez-Eixarch	2021	https://www.doi.org/10.1016/j.agwat.2021.107164	Irrigation	Water deficit (reduced irrigation), Alternate wetting and drying-Jsendra cultivar-2016		2016	Yes	Yes	Field	Rice		Grain	Selenium	Positive		Italy
26	Martinez-Eixarch	2021	https://www.doi.org/10.1016/j.agwat.2021.107164	Irrigation	Water deficit (reduced irrigation), Alternate wetting and drying-Loto cultivar-2016		2016	Yes	Yes	Field	Rice		Grain	Zinc	Positive		Italy
26	Martinez-Eixarch	2021	https://www.doi.org/10.1016/j.agwat.2021.107164	Irrigation	Water deficit (reduced irrigation), Alternate wetting and drying-Loto cultivar-2016		2016	Yes	Yes	Field	Rice		Grain	Selenium	Positive		Italy
26	Martinez-Eixarch	2021	https://www.doi.org/10.1016/j.agwat.2021.107164	Irrigation	Water deficit (reduced irrigation), Alternate wetting and drying-Puntal cultivar-2016		2016	Yes	Yes	Field	Rice		Grain	Zinc	Positive		Italy
26	Martinez-Eixarch	2021	https://www.doi.org/10.1016/j.agwat.2021.107164	Irrigation	Water deficit (reduced irrigation), Alternate wetting and drying-Puntal cultivar-2016		2016	Yes	Yes	Field	Rice		Grain	Selenium	Negative		Italy
26	Martinez-Eixarch	2021	https://www.doi.org/10.1016/j.agwat.2021.107164	Irrigation	Water deficit (reduced irrigation), Alternate wetting and drying-Selenio cultivar-2016		2016	Yes	Yes	Field	Rice		Grain	Zinc	Positive		Italy
26	Martinez-Eixarch	2021	https://www.doi.org/10.1016/j.agwat.2021.107164	Irrigation	Water deficit (reduced irrigation), Alternate wetting and drying-Selenio cultivar-2016		2016	Yes	Yes	Field	Rice		Grain	Selenium	Negative		Italy
26	Martinez-Eixarch	2021	https://www.doi.org/10.1016/j.agwat.2021.107164	Irrigation	Water deficit (reduced irrigation), Alternate wetting and drying-Vialone Nano cultivar-2016		2016	Yes	Yes	Field	Rice		Grain	Zinc	Positive		Italy
26	Martinez-Eixarch	2021	https://www.doi.org/10.1016/j.agwat.2021.107164	Irrigation	Water deficit (reduced irrigation), Alternate wetting and drying-Vialone Nano cultivar-2016		2016	Yes	Yes	Field	Rice		Grain	Selenium	Positive		Italy
26	Martinez-Eixarch	2021	https://www.doi.org/10.1016/j.agwat.2021.107164	Irrigation	Water deficit (reduced irrigation), Alternate wetting and drying-Arelate cultivar-2017		2017	Yes	Yes	Field	Rice		Grain	Zinc	Positive		Italy
26	Martinez-Eixarch	2021	https://www.doi.org/10.1016/j.agwat.2021.107164	Irrigation	Water deficit (reduced irrigation), Alternate wetting and drying-Arelate cultivar-2017		2017	Yes	Yes	Field	Rice		Grain	Selenium	Positive		Italy
26	Martinez-Eixarch	2021	https://www.doi.org/10.1016/j.agwat.2021.107164	Irrigation	Water deficit (reduced irrigation), Alternate wetting and drying-Gageron cultivar-2017		2017	Yes	Yes	Field	Rice		Grain	Zinc	Positive		Italy
26	Martinez-Eixarch	2021	https://www.doi.org/10.1016/j.agwat.2021.107164	Irrigation	Water deficit (reduced irrigation), Alternate wetting and drying-Gageron cultivar-2017		2017	Yes	Yes	Field	Rice		Grain	Selenium	Positive		Italy
26	Martinez-Eixarch	2021	https://www.doi.org/10.1016/j.agwat.2021.107164	Irrigation	Water deficit (reduced irrigation), Alternate wetting and drying-Gines cultivar-2017		2017	Yes	Yes	Field	Rice		Grain	Zinc	Positive		Italy
26	Martinez-Eixarch	2021	https://www.doi.org/10.1016/j.agwat.2021.107164	Irrigation	Water deficit (reduced irrigation), Alternate wetting and drying-Gines cultivar-2017		2017	Yes	Yes	Field	Rice		Grain	Selenium	Positive		Italy
26	Martinez-Eixarch	2021	https://www.doi.org/10.1016/j.agwat.2021.107164	Irrigation	Water deficit (reduced irrigation), Alternate wetting and drying-Gleva cultivar-2017		2017	Yes	Yes	Field	Rice		Grain	Zinc	Positive		Italy
26	Martinez-Eixarch	2021	https://www.doi.org/10.1016/j.agwat.2021.107164	Irrigation	Water deficit (reduced irrigation), Alternate wetting and drying-Gleva cultivar-2017		2017	Yes	Yes	Field	Rice		Grain	Selenium	Positive		Italy
26	Martinez-Eixarch	2021	https://www.doi.org/10.1016/j.agwat.2021.107164	Irrigation	Water deficit (reduced irrigation), Alternate wetting and drying-Jsendra cultivar-2017		2017	Yes	Yes	Field	Rice		Grain	Zinc	Negative		Italy
26	Martinez-Eixarch	2021	https://www.doi.org/10.1016/j.agwat.2021.107164	Irrigation	Water deficit (reduced irrigation), Alternate wetting and drying-Jsendra cultivar-2017		2017	Yes	Yes	Field	Rice		Grain	Selenium	Positive		Italy
26	Martinez-Eixarch	2021	https://www.doi.org/10.1016/j.agwat.2021.107164	Irrigation	Water deficit (reduced irrigation), Alternate wetting and drying-Loto cultivar-2017		2017	Yes	Yes	Field	Rice		Grain	Zinc	Positive		Italy
26	Martinez-Eixarch	2021	https://www.doi.org/10.1016/j.agwat.2021.107164	Irrigation	Water deficit (reduced irrigation), Alternate wetting and drying-Loto cultivar-2017		2017	Yes	Yes	Field	Rice		Grain	Selenium	Positive		Italy
26	Martinez-Eixarch	2021	https://www.doi.org/10.1016/j.agwat.2021.107164	Irrigation	Water deficit (reduced irrigation), Alternate wetting and drying-Puntal cultivar-2017		2017	Yes	Yes	Field	Rice		Grain	Zinc	Positive		Italy
26	Martinez-Eixarch	2021	https://www.doi.org/10.1016/j.agwat.2021.107164	Irrigation	Water deficit (reduced irrigation), Alternate wetting and drying-Puntal cultivar-2017		2017	Yes	Yes	Field	Rice		Grain	Selenium	Positive		Italy
26	Martinez-Eixarch	2021	https://www.doi.org/10.1016/j.agwat.2021.107164	Irrigation	Water deficit (reduced irrigation), Alternate wetting and drying-Selenio cultivar-2017		2017	Yes	Yes	Field	Rice		Grain	Zinc	Positive		Italy
26	Martinez-Eixarch	2021	https://www.doi.org/10.1016/j.agwat.2021.107164	Irrigation	Water deficit (reduced irrigation), Alternate wetting and drying-Selenio cultivar-2017		2017	Yes	Yes	Field	Rice		Grain	Selenium	Positive		Italy
26	Martinez-Eixarch	2021	https://www.doi.org/10.1016/j.agwat.2021.107164	Irrigation	Water deficit (reduced irrigation), Alternate wetting and drying-Vialone Nano cultivar-2017		2017	Yes	Yes	Field	Rice		Grain	Zinc	Positive		Italy
26	Martinez-Eixarch	2021	https://www.doi.org/10.1016/j.agwat.2021.107164	Irrigation	Water deficit (reduced irrigation), Alternate wetting and drying-Vialone Nano cultivar-2017		2017	Yes	Yes	Field	Rice		Grain	Selenium	Positive		Italy
27	Sultana	2021	https://www.doi.org/10.3390/su13031047	Other organic manure addition (i.e. pig, poultry)	Municipal Solid Waste			No	Yes	Field	Rice		Grain	Potassium			Bangladesh
27	Sultana	2021	https://www.doi.org/10.3390/su13031047	Other organic manure addition (i.e. pig, poultry)	Municipal Solid Waste + Mustard Oil Cake + Poultry Manure			No	Yes	Field	Rice		Grain	Potassium			Bangladesh
27	Sultana	2021	https://www.doi.org/10.3390/su13031047	Other organic manure addition (i.e. pig, poultry)	Municipal Solid Waste + Mustard Oil Cake + Cowdung			No	Yes	Field	Rice		Grain	Potassium			Bangladesh
27	Sultana	2021	https://www.doi.org/10.3390/su13031047	Other organic manure addition (i.e. pig, poultry)	Municipal Solid Waste + Mustard Oil Cake + Sugarcane Press Mud			No	Yes	Field	Rice		Grain	Potassium			Bangladesh
28	Velmurugan	2017	https://www.doi.org/10.1080/01904167.2016.1236944	Other organic manure addition (i.e. pig, poultry)	Vermicompost-100%			Yes	Yes	Field	Rice		Grain	Zinc	Positive	Significant	India
28	Velmurugan	2017	https://www.doi.org/10.1080/01904167.2016.1236944	Other organic manure addition (i.e. pig, poultry)	Vermicompost-75%			Yes	Yes	Field	Rice		Grain	Zinc	Positive		India
28	Velmurugan	2017	https://www.doi.org/10.1080/01904167.2016.1236944	Other organic manure addition (i.e. pig, poultry)	Vermicompost-50%			Yes	Yes	Field	Rice		Grain	Zinc	Positive		India
28	Velmurugan	2017	https://www.doi.org/10.1080/01904167.2016.1236944	Integrated soil fertility management	Vermicompost-100% + Poultry manure			Yes	Yes	Field	Rice		Grain	Zinc	Positive		India
28	Velmurugan	2017	https://www.doi.org/10.1080/01904167.2016.1236944	Integrated soil fertility management	Vermicompost-75% + Poultry manure			Yes	Yes	Field	Rice		Grain	Zinc	Positive		India
28	Velmurugan	2017	https://www.doi.org/10.1080/01904167.2016.1236944	Integrated soil fertility management	Vermicompost-50% + Poultry manure			Yes	Yes	Field	Rice		Grain	Zinc	Positive		India
28	Velmurugan	2017	https://www.doi.org/10.1080/01904167.2016.1236944	Integrated soil fertility management	Inorganic fertilizer-100% + Vermicompost			Yes	Yes	Field	Rice		Grain	Zinc	Positive		India
28	Velmurugan	2017	https://www.doi.org/10.1080/01904167.2016.1236944	Integrated soil fertility management	Inorganic fertilizer-75% + Vermicompost			Yes	Yes	Field	Rice		Grain	Zinc	Positive		India
28	Velmurugan	2017	https://www.doi.org/10.1080/01904167.2016.1236944	Integrated soil fertility management	Inorganic fertilizer-50% + Vermicompost			Yes	Yes	Field	Rice		Grain	Zinc	Positive		India
28	Velmurugan	2017	https://www.doi.org/10.1080/01904167.2016.1236944	Other organic manure addition (i.e. pig, poultry)	Vermicompost-100%			Yes	Yes	Field	Rice		Grain	Iron (or Ferritin)	Negative		India
28	Velmurugan	2017	https://www.doi.org/10.1080/01904167.2016.1236944	Other organic manure addition (i.e. pig, poultry)	Vermicompost-75%			Yes	Yes	Field	Rice		Grain	Iron (or Ferritin)	Negative		India
28	Velmurugan	2017	https://www.doi.org/10.1080/01904167.2016.1236944	Other organic manure addition (i.e. pig, poultry)	Vermicompost-50%			Yes	Yes	Field	Rice		Grain	Iron (or Ferritin)	Negative		India
28	Velmurugan	2017	https://www.doi.org/10.1080/01904167.2016.1236944	Integrated soil fertility management	Vermicompost-100% + Poultry manure			Yes	Yes	Field	Rice		Grain	Iron (or Ferritin)	Negative		India
28	Velmurugan	2017	https://www.doi.org/10.1080/01904167.2016.1236944	Integrated soil fertility management	Vermicompost-75% + Poultry manure			Yes	Yes	Field	Rice		Grain	Iron (or Ferritin)	Negative		India
28	Velmurugan	2017	https://www.doi.org/10.1080/01904167.2016.1236944	Integrated soil fertility management	Vermicompost-50% + Poultry manure			Yes	Yes	Field	Rice		Grain	Iron (or Ferritin)	Negative		India
28	Velmurugan	2017	https://www.doi.org/10.1080/01904167.2016.1236944	Integrated soil fertility management	Inorganic fertilizer-100% + Vermicompost			Yes	Yes	Field	Rice		Grain	Iron (or Ferritin)	Negative		India
28	Velmurugan	2017	https://www.doi.org/10.1080/01904167.2016.1236944	Integrated soil fertility management	Inorganic fertilizer-75% + Vermicompost			Yes	Yes	Field	Rice		Grain	Iron (or Ferritin)	Negative		India
28	Velmurugan	2017	https://www.doi.org/10.1080/01904167.2016.1236944	Integrated soil fertility management	Inorganic fertilizer-50% + Vermicompost			Yes	Yes	Field	Rice		Grain	Iron (or Ferritin)	Negative		India
29	Saha	2007	https://www.doi.org/10.1051/agro:2007002	Other organic manure addition (i.e. pig, poultry)	Lantana Compost @5 Mg/ha			Yes	Yes	Field	Rice		Grain	Potassium	Positive	Significant	India
29	Saha	2007	https://www.doi.org/10.1051/agro:2007002	Other organic manure addition (i.e. pig, poultry)	Lantana Compost @5 Mg/ha			Yes	Yes	Field	Rice		Grain	Iron (or Ferritin)	Positive		India
29	Saha	2007	https://www.doi.org/10.1051/agro:2007002	Other organic manure addition (i.e. pig, poultry)	Lantana Compost @5 Mg/ha			Yes	Yes	Field	Rice		Grain	Zinc	Positive		India
29	Saha	2007	https://www.doi.org/10.1051/agro:2007002	Other organic manure addition (i.e. pig, poultry)	Lantana Compost @10 Mg/ha			Yes	Yes	Field	Rice		Grain	Potassium	Positive		India
29	Saha	2007	https://www.doi.org/10.1051/agro:2007002	Other organic manure addition (i.e. pig, poultry)	Lantana Compost @10 Mg/ha			Yes	Yes	Field	Rice		Grain	Iron (or Ferritin)	Positive		India
29	Saha	2007	https://www.doi.org/10.1051/agro:2007002	Other organic manure addition (i.e. pig, poultry)	Lantana Compost @10 Mg/ha			Yes	Yes	Field	Rice		Grain	Zinc	Positive		India
29	Saha	2007	https://www.doi.org/10.1051/agro:2007002	Other organic manure addition (i.e. pig, poultry)	Kudzu Compost @5 Mg/ha			Yes	Yes	Field	Rice		Grain	Potassium	Positive		India
29	Saha	2007	https://www.doi.org/10.1051/agro:2007002	Other organic manure addition (i.e. pig, poultry)	Kudzu Compost @5 Mg/ha			Yes	Yes	Field	Rice		Grain	Iron (or Ferritin)	Positive		India
29	Saha	2007	https://www.doi.org/10.1051/agro:2007002	Other organic manure addition (i.e. pig, poultry)	Kudzu Compost @5 Mg/ha			Yes	Yes	Field	Rice		Grain	Zinc	Positive		India
29	Saha	2007	https://www.doi.org/10.1051/agro:2007002	Other organic manure addition (i.e. pig, poultry)	Kudzu Compost @10 Mg/ha			Yes	Yes	Field	Rice		Grain	Potassium	Positive		India
29	Saha	2007	https://www.doi.org/10.1051/agro:2007002	Other organic manure addition (i.e. pig, poultry)	Kudzu Compost @10 Mg/ha			Yes	Yes	Field	Rice		Grain	Iron (or Ferritin)	Positive		India
29	Saha	2007	https://www.doi.org/10.1051/agro:2007002	Other organic manure addition (i.e. pig, poultry)	Kudzu Compost @10 Mg/ha			Yes	Yes	Field	Rice		Grain	Zinc	Positive		India
29	Saha	2007	https://www.doi.org/10.1051/agro:2007002	Other organic manure addition (i.e. pig, poultry)	Urtica Compost @5 Mg/ha			Yes	Yes	Field	Rice		Grain	Potassium	Positive		India
29	Saha	2007	https://www.doi.org/10.1051/agro:2007002	Other organic manure addition (i.e. pig, poultry)	Urtica Compost @5 Mg/ha			Yes	Yes	Field	Rice		Grain	Iron (or Ferritin)	Positive		India
29	Saha	2007	https://www.doi.org/10.1051/agro:2007002	Other organic manure addition (i.e. pig, poultry)	Urtica Compost @5 Mg/ha			Yes	Yes	Field	Rice		Grain	Zinc	Positive		India
29	Saha	2007	https://www.doi.org/10.1051/agro:2007002	Other organic manure addition (i.e. pig, poultry)	Urtica Compost @10 Mg/ha			Yes	Yes	Field	Rice		Grain	Potassium	Positive		India
29	Saha	2007	https://www.doi.org/10.1051/agro:2007002	Other organic manure addition (i.e. pig, poultry)	Urtica Compost @10 Mg/ha			Yes	Yes	Field	Rice		Grain	Iron (or Ferritin)	Positive		India
29	Saha	2007	https://www.doi.org/10.1051/agro:2007002	Other organic manure addition (i.e. pig, poultry)	Urtica Compost @10 Mg/ha			Yes	Yes	Field	Rice		Grain	Zinc	Positive		India
29	Saha	2007	https://www.doi.org/10.1051/agro:2007002	Other organic manure addition (i.e. pig, poultry)	Winter weeds @2.5 Mg/ha			Yes	Yes	Field	Rice		Grain	Potassium	Positive		India
29	Saha	2007	https://www.doi.org/10.1051/agro:2007002	Other organic manure addition (i.e. pig, poultry)	Winter weeds @2.5 Mg/ha			Yes	Yes	Field	Rice		Grain	Iron (or Ferritin)	Positive		India
29	Saha	2007	https://www.doi.org/10.1051/agro:2007002	Other organic manure addition (i.e. pig, poultry)	Winter weeds @2.5 Mg/ha			Yes	Yes	Field	Rice		Grain	Zinc	Positive		India
29	Saha	2007	https://www.doi.org/10.1051/agro:2007002	Other organic manure addition (i.e. pig, poultry)	Winter weeds @5 Mg/ha			Yes	Yes	Field	Rice		Grain	Potassium	Positive		India
29	Saha	2007	https://www.doi.org/10.1051/agro:2007002	Other organic manure addition (i.e. pig, poultry)	Winter weeds @5 Mg/ha			Yes	Yes	Field	Rice		Grain	Iron (or Ferritin)	Positive		India
29	Saha	2007	https://www.doi.org/10.1051/agro:2007002	Other organic manure addition (i.e. pig, poultry)	Winter weeds @5 Mg/ha			Yes	Yes	Field	Rice		Grain	Zinc	Positive		India
29	Saha	2007	https://www.doi.org/10.1051/agro:2007002	Cattle manure addition	5 Mg/ha			Yes	Yes	Field	Rice		Grain	Potassium	Positive		India
29	Saha	2007	https://www.doi.org/10.1051/agro:2007002	Cattle manure addition	5 Mg/ha			Yes	Yes	Field	Rice		Grain	Iron (or Ferritin)	Positive		India
29	Saha	2007	https://www.doi.org/10.1051/agro:2007002	Cattle manure addition	5 Mg/ha			Yes	Yes	Field	Rice		Grain	Zinc	Positive		India
29	Saha	2007	https://www.doi.org/10.1051/agro:2007002	Cattle manure addition	10 Mg/ha			Yes	Yes	Field	Rice		Grain	Potassium	Positive		India
29	Saha	2007	https://www.doi.org/10.1051/agro:2007002	Cattle manure addition	10 Mg/ha			Yes	Yes	Field	Rice		Grain	Iron (or Ferritin)	Positive		India
29	Saha	2007	https://www.doi.org/10.1051/agro:2007002	Cattle manure addition	10 Mg/ha			Yes	Yes	Field	Rice		Grain	Zinc	Positive		India
29	Saha	2007	https://www.doi.org/10.1051/agro:2007002	Other organic manure addition (i.e. pig, poultry)	Poultry manure @2.5 Mg/ha			Yes	Yes	Field	Rice		Grain	Potassium	Positive		India
29	Saha	2007	https://www.doi.org/10.1051/agro:2007002	Other organic manure addition (i.e. pig, poultry)	Poultry manure @2.5 Mg/ha			Yes	Yes	Field	Rice		Grain	Iron (or Ferritin)	Positive		India
29	Saha	2007	https://www.doi.org/10.1051/agro:2007002	Other organic manure addition (i.e. pig, poultry)	Poultry manure @2.5 Mg/ha			Yes	Yes	Field	Rice		Grain	Zinc	Positive		India
29	Saha	2007	https://www.doi.org/10.1051/agro:2007002	Other organic manure addition (i.e. pig, poultry)	Poultry manure @5 Mg/ha			Yes	Yes	Field	Rice		Grain	Potassium	Positive		India
29	Saha	2007	https://www.doi.org/10.1051/agro:2007002	Other organic manure addition (i.e. pig, poultry)	Poultry manure @5 Mg/ha			Yes	Yes	Field	Rice		Grain	Iron (or Ferritin)	Positive		India
29	Saha	2007	https://www.doi.org/10.1051/agro:2007002	Other organic manure addition (i.e. pig, poultry)	Poultry manure @5 Mg/ha			Yes	Yes	Field	Rice		Grain	Zinc	Positive		India
30	Mishra	2006	https://www.doi.org/10.1300/J064v28n01_06	Irrigation	Green manure, Sesbania acuelata green manure			Yes	Yes	Field	Rice	Rice-Wheat cropping sequence	Grain	Zinc	Positive	Significant	India
30	Mishra	2006	https://www.doi.org/10.1300/J064v28n01_06	Irrigation	Green manure, Cowpea (Vigna unguiculata) green manure			Yes	Yes	Field	Rice	Rice-Wheat cropping sequence	Grain	Zinc	Positive		India
30	Mishra	2006	https://www.doi.org/10.1300/J064v28n01_06	Irrigation	Green manure, Leucaena leucocephala green leaf manure			Yes	Yes	Field	Rice	Rice-Wheat cropping sequence	Grain	Zinc	Positive		India
30	Mishra	2006	https://www.doi.org/10.1300/J064v28n01_06	Irrigation	Green manure, Mung bean (Vigna radiata) green manure after picking of pods			Yes	Yes	Field	Rice	Rice-Wheat cropping sequence	Grain	Zinc	Positive		India
30	Mishra	2006	https://www.doi.org/10.1300/J064v28n01_06	Irrigation	Other organic manure addition (i.e. pig, poultry), Wheat straw			Yes	Yes	Field	Rice	Rice-Wheat cropping sequence	Grain	Zinc	Positive		India
30	Mishra	2006	https://www.doi.org/10.1300/J064v28n01_06	Irrigation	Cattle manure addition,			Yes	Yes	Field	Rice	Rice-Wheat cropping sequence	Grain	Zinc	Positive		India
31	Tariq	2007		Microbes (i.e.inoculation, arbuscular mycorhiza)	Plant Growth Promoting Rhizobacteria			Yes	Yes	Pot	Rice		Grain	Zinc			Pakistan
32	Vaid	2019	https://www.doi.org/10.1163/22238980-00001019	Microbes (i.e.inoculation, arbuscular mycorhiza)	Microbial Consortium (Burkholderia and Acinetobacter spp)		Year 1-Variety 1 (UP262)	Yes	Yes	Net house microplot study	Wheat	Rice as preceding crop	Grain	Zinc			Pakistan
32	Vaid	2019	https://www.doi.org/10.1163/22238980-00001019	Microbes (i.e.inoculation, arbuscular mycorhiza)	Microbial Consortium (Burkholderia and Acinetobacter spp) +1.25 kg soil Zn)		Year 1-Variety 1 (UP262)	Yes	Yes	Net house microplot study	Wheat	Rice as preceding crop	Grain	Zinc			Pakistan
32	Vaid	2019	https://www.doi.org/10.1163/22238980-00001019	Microbes (i.e.inoculation, arbuscular mycorhiza)	Microbial Consortium (Burkholderia and Acinetobacter spp) +2.5 kg soil Zn)		Year 1-Variety 1 (UP262)	Yes	Yes	Net house microplot study	Wheat	Rice as preceding crop	Grain	Zinc			Pakistan
32	Vaid	2019	https://www.doi.org/10.1163/22238980-00001019	Microbes (i.e.inoculation, arbuscular mycorhiza)	Microbial Consortium (Burkholderia and Acinetobacter spp) +5 kg soil Zn)		Year 1-Variety 1 (UP262)	Yes	Yes	Net house microplot study	Wheat	Rice as preceding crop	Grain	Zinc			Pakistan
32	Vaid	2019	https://www.doi.org/10.1163/22238980-00001019	Microbes (i.e.inoculation, arbuscular mycorhiza)	Microbial Consortium (Burkholderia and Acinetobacter spp)		Year 1-Variety 2 (UP2628)	Yes	Yes	Net house microplot study	Wheat	Rice as preceding crop	Grain	Zinc			Pakistan
32	Vaid	2019	https://www.doi.org/10.1163/22238980-00001019	Microbes (i.e.inoculation, arbuscular mycorhiza)	Microbial Consortium (Burkholderia and Acinetobacter spp) +1.25 kg soil Zn)		Year 1-Variety 2 (UP2628)	Yes	Yes	Net house microplot study	Wheat	Rice as preceding crop	Grain	Zinc			Pakistan
32	Vaid	2019	https://www.doi.org/10.1163/22238980-00001019	Microbes (i.e.inoculation, arbuscular mycorhiza)	Microbial Consortium (Burkholderia and Acinetobacter spp) +2.5 kg soil Zn)		Year 1-Variety 2 (UP2628)	Yes	Yes	Net house microplot study	Wheat	Rice as preceding crop	Grain	Zinc			Pakistan
32	Vaid	2019	https://www.doi.org/10.1163/22238980-00001019	Microbes (i.e.inoculation, arbuscular mycorhiza)	Microbial Consortium (Burkholderia and Acinetobacter spp) +5 kg soil Zn)		Year 1-Variety 2 (UP2628)	Yes	Yes	Net house microplot study	Wheat	Rice as preceding crop	Grain	Zinc			Pakistan
32	Vaid	2019	https://www.doi.org/10.1163/22238980-00001019	Microbes (i.e.inoculation, arbuscular mycorhiza)	Microbial Consortium (Burkholderia and Acinetobacter spp)		Year 2-Variety 1 (UP262)	Yes	Yes	Net house microplot study	Wheat	Rice as preceding crop	Grain	Zinc			Pakistan
32	Vaid	2019	https://www.doi.org/10.1163/22238980-00001019	Microbes (i.e.inoculation, arbuscular mycorhiza)	Microbial Consortium (Burkholderia and Acinetobacter spp) +1.25 kg soil Zn)		Year 2-Variety 1 (UP262)	Yes	Yes	Net house microplot study	Wheat	Rice as preceding crop	Grain	Zinc			Pakistan
32	Vaid	2019	https://www.doi.org/10.1163/22238980-00001019	Microbes (i.e.inoculation, arbuscular mycorhiza)	Microbial Consortium (Burkholderia and Acinetobacter spp) +2.5 kg soil Zn)		Year 2-Variety 1 (UP262)	Yes	Yes	Net house microplot study	Wheat	Rice as preceding crop	Grain	Zinc			Pakistan
32	Vaid	2019	https://www.doi.org/10.1163/22238980-00001019	Microbes (i.e.inoculation, arbuscular mycorhiza)	Microbial Consortium (Burkholderia and Acinetobacter spp) +5 kg soil Zn)		Year 2-Variety 1 (UP262)	Yes	Yes	Net house microplot study	Wheat	Rice as preceding crop	Grain	Zinc			Pakistan
32	Vaid	2019	https://www.doi.org/10.1163/22238980-00001019	Microbes (i.e.inoculation, arbuscular mycorhiza)	Microbial Consortium (Burkholderia and Acinetobacter spp)		Year 2-Variety 2 (UP2628)	Yes	Yes	Net house microplot study	Wheat	Rice as preceding crop	Grain	Zinc			Pakistan
32	Vaid	2019	https://www.doi.org/10.1163/22238980-00001019	Microbes (i.e.inoculation, arbuscular mycorhiza)	Microbial Consortium (Burkholderia and Acinetobacter spp) +1.25 kg soil Zn)		Year 2-Variety 2 (UP2628)	Yes	Yes	Net house microplot study	Wheat	Rice as preceding crop	Grain	Zinc			Pakistan
32	Vaid	2019	https://www.doi.org/10.1163/22238980-00001019	Microbes (i.e.inoculation, arbuscular mycorhiza)	Microbial Consortium (Burkholderia and Acinetobacter spp) +2.5 kg soil Zn)		Year 2-Variety 2 (UP2628)	Yes	Yes	Net house microplot study	Wheat	Rice as preceding crop	Grain	Zinc			Pakistan
32	Vaid	2019	https://www.doi.org/10.1163/22238980-00001019	Microbes (i.e.inoculation, arbuscular mycorhiza)	Microbial Consortium (Burkholderia and Acinetobacter spp) +5 kg soil Zn)		Year 2-Variety 2 (UP2628)	Yes	Yes	Net house microplot study	Wheat	Rice as preceding crop	Grain	Zinc			Pakistan
33	Xu	2019	https://www.doi.org/10.2135/cropsci2018.11.0700	Irrigation	Water deficit (reduced irrigation), Alternate wetting and moderate soil drying			Yes	Yes	Field	Rice		Grain	Iron	Negative	Not significant	China
33	Xu	2019	https://www.doi.org/10.2135/cropsci2018.11.0700	Irrigation	Water deficit (reduced irrigation), Alternate wetting and moderate soil drying			Yes	Yes	Field	Rice		Grain	Selenium	Negative		China
33	Xu	2019	https://www.doi.org/10.2135/cropsci2018.11.0700	Irrigation	Water deficit (reduced irrigation), Alternate wetting and moderate soil drying			Yes	Yes	Field	Rice		Grain	Zinc	Negative		China
34	Shukla	2018	https://www.doi.org/10.1016/j.still.2018.02.017	Irrigation	Other, Irrigated Rice System			No	Yes	Survey	Rice		Roots, Shoots and Grain	Iron			India
34	Shukla	2018	https://www.doi.org/10.1016/j.still.2018.02.017	Irrigation	Other, Irrigated Rice System			No	Yes	Survey	Rice		Roots, Shoots and Grain	Zinc			India
35	Zhang	2020	https://www.doi.org/10.1080/15320383.2019.1670135	Other organic manure addition (i.e. pig, poultry)	Pig manure			Yes	Yes	Field	Rice		Grain	Zinc	Positive	Significant	China
36	Zhang	2019	https://www.doi.org/10.2134/agronj2018.09.0551	Other	Plastic Film Mulching			No	No	Field	Rice		Above ground plant parts (leaves, in stems and sheaths and in ears)	Iron (or Ferritin)			China
37	Sha	2017	https://www.doi.org/10.1038/s41598-017-15658-1	Other organic manure addition (i.e. pig, poultry)	Organic rice farming with frogs	2013		Yes	Yes	Field	Rice		Grain	Iron (or Ferritin)	Negative	Significant	China
37	Sha	2017	https://www.doi.org/10.1038/s41598-017-15658-1	Other organic manure addition (i.e. pig, poultry)	Organic rice farming with frogs	2013		Yes	Yes	Field	Rice		Grain	Zinc	Positive		China
37	Sha	2017	https://www.doi.org/10.1038/s41598-017-15658-1	Other organic manure addition (i.e. pig, poultry)	Organic rice farming with frogs	2014		Yes	Yes	Field	Rice		Grain	Iron (or Ferritin)	Positive		China
37	Sha	2017	https://www.doi.org/10.1038/s41598-017-15658-1	Other organic manure addition (i.e. pig, poultry)	Organic rice farming with frogs	2014		Yes	Yes	Field	Rice		Grain	Zinc	Positive		China
38	Bashir	2021	https://www.doi.org/10.1016/j.jclepro.2020.125222	Other	Rice-crab co-culture			No	Yes	Survey	Rice		Grain	Calcium			China
38	Bashir	2021	https://www.doi.org/10.1016/j.jclepro.2020.125222	Other	Rice-crab co-culture			No	Yes	Survey	Rice		Grain	Potassium			China
38	Bashir	2021	https://www.doi.org/10.1016/j.jclepro.2020.125222	Other	Rice-crab co-culture			No	Yes	Survey	Rice		Grain	Magnesium			China
38	Bashir	2021	https://www.doi.org/10.1016/j.jclepro.2020.125222	Other	Rice-crab co-culture			No	Yes	Survey	Rice		Grain	Zinc			China
38	Bashir	2021	https://www.doi.org/10.1016/j.jclepro.2020.125222	Other	Rice-crab co-culture-3000 crabs/ha without feed			No	Yes	Field	Rice		Grain	Calcium			China
38	Bashir	2021	https://www.doi.org/10.1016/j.jclepro.2020.125222	Other	Rice-crab co-culture-3000 crabs/ha without feed			No	Yes	Field	Rice		Grain	Potassium			China
38	Bashir	2021	https://www.doi.org/10.1016/j.jclepro.2020.125222	Other	Rice-crab co-culture-3000 crabs/ha without feed			No	Yes	Field	Rice		Grain	Magnesium			China
38	Bashir	2021	https://www.doi.org/10.1016/j.jclepro.2020.125222	Other	Rice-crab co-culture-3000 crabs/ha without feed			No	Yes	Field	Rice		Grain	Zinc			China
38	Bashir	2021	https://www.doi.org/10.1016/j.jclepro.2020.125222	Other	Rice-crab co-culture-6000 crabs/ha with feed			No	Yes	Field	Rice		Grain	Calcium			China
38	Bashir	2021	https://www.doi.org/10.1016/j.jclepro.2020.125222	Other	Rice-crab co-culture-6000 crabs/ha with feed			No	Yes	Field	Rice		Grain	Potassium			China
38	Bashir	2021	https://www.doi.org/10.1016/j.jclepro.2020.125222	Other	Rice-crab co-culture-6000 crabs/ha with feed			No	Yes	Field	Rice		Grain	Magnesium			China
38	Bashir	2021	https://www.doi.org/10.1016/j.jclepro.2020.125222	Other	Rice-crab co-culture-6000 crabs/ha with feed			No	Yes	Field	Rice		Grain	Zinc			China
38	Bashir	2021	https://www.doi.org/10.1016/j.jclepro.2020.125222	Other	Rice-crab co-culture-12000 crabs/ha with 2x feed			No	Yes	Field	Rice		Grain	Calcium			China
38	Bashir	2021	https://www.doi.org/10.1016/j.jclepro.2020.125222	Other	Rice-crab co-culture-12000 crabs/ha with 2x feed			No	Yes	Field	Rice		Grain	Potassium			China
38	Bashir	2021	https://www.doi.org/10.1016/j.jclepro.2020.125222	Other	Rice-crab co-culture-12000 crabs/ha with 2x feed			No	Yes	Field	Rice		Grain	Magnesium			China
38	Bashir	2021	https://www.doi.org/10.1016/j.jclepro.2020.125222	Other	Rice-crab co-culture-12000 crabs/ha with 2x feed			No	Yes	Field	Rice		Grain	Zinc			China
39	Xu	2015		Irrigation	Water deficit (reduced irrigation), Non flooding controlled irrigation			Yes	Yes	Field	Rice		Grain	Zinc	Positive	Significant	China
40	Pooniya	2019		Other organic manure addition (i.e. pig, poultry)	Mungbean crop residues			Yes	Yes	Field	Rice		Grain	Zinc	None	Not significant	India
41	Ahmad	2012		Cattle manure addition				Yes	Yes	Pot	Rice		Straw, Roots, Grain	Zinc			Pakistan

## Sheet: Maize
Article	First author	Year	DOI	Practice	Treatment notes	Regenerative	Edible	Study type	Crop	Plant part	Nutrient	Direction effect	Significance	Notes	Geographic location
1	Kumar	2014		NA	Potassium fertilisation of residues, interesting effect	No	Yes	Field	Maize	Grain	Zinc	positive		COPIED FROM WHEAT
1	Kumar	2014		NA	Potassium fertilisation of residues, interesting effect	No	Yes	Field	Maize	Grain	Iron	positive		COPIED FROM WHEAT
2	Bornø	2019	https://doi.org/10.1002/jpln.201800228	Organic inputs	Biochar-Wheat straw-Soil type 1 (Umbric Podzol)	Yes	No	Pot	Maize	Shoots	Potassium				Denmark
2	Bornø	2019	https://doi.org/10.1002/jpln.201800228	Organic inputs	Biochar-Wheat straw-Soil type 1 (Umbric Podzol)	Yes	No	Pot	Maize	Shoots	Calcium				Denmark
2	Bornø	2019	https://doi.org/10.1002/jpln.201800228	Organic inputs	Biochar-Wheat straw-Soil type 1 (Umbric Podzol)	Yes	No	Pot	Maize	Shoots	Magnesium				Denmark
2	Bornø	2019	https://doi.org/10.1002/jpln.201800228	Organic inputs	Biochar-Wheat straw-Soil type 1 (Umbric Podzol)	Yes	No	Pot	Maize	Shoots	Iron (or Ferritin)				Denmark
2	Bornø	2019	https://doi.org/10.1002/jpln.201800228	Organic inputs	Biochar-Wheat straw-Soil type 1 (Umbric Podzol)	Yes	No	Pot	Maize	Shoots	Zinc				Denmark
2	Bornø	2019	https://doi.org/10.1002/jpln.201800228	Organic inputs	Biochar-Wheat straw-Soil type 2 (Albic Luvisol)	Yes	No	Pot	Maize	Shoots	Potassium				Denmark
2	Bornø	2019	https://doi.org/10.1002/jpln.201800228	Organic inputs	Biochar-Wheat straw-Soil type 2 (Albic Luvisol)	Yes	No	Pot	Maize	Shoots	Calcium				Denmark
2	Bornø	2019	https://doi.org/10.1002/jpln.201800228	Organic inputs	Biochar-Wheat straw-Soil type 2 (Albic Luvisol)	Yes	No	Pot	Maize	Shoots	Magnesium				Denmark
2	Bornø	2019	https://doi.org/10.1002/jpln.201800228	Organic inputs	Biochar-Wheat straw-Soil type 2 (Albic Luvisol)	Yes	No	Pot	Maize	Shoots	Iron (or Ferritin)				Denmark
2	Bornø	2019	https://doi.org/10.1002/jpln.201800228	Organic inputs	Biochar-Wheat straw-Soil type 2 (Albic Luvisol)	Yes	No	Pot	Maize	Shoots	Zinc				Denmark
2	Bornø	2019	https://doi.org/10.1002/jpln.201800228	Organic inputs	Biochar-Wheat straw-Soil type 3 (Protocalcic Luvisol-ferritic)	Yes	No	Pot	Maize	Shoots	Potassium				Denmark
2	Bornø	2019	https://doi.org/10.1002/jpln.201800228	Organic inputs	Biochar-Wheat straw-Soil type 3 (Protocalcic Luvisol-ferritic)	Yes	No	Pot	Maize	Shoots	Calcium				Denmark
2	Bornø	2019	https://doi.org/10.1002/jpln.201800228	Organic inputs	Biochar-Wheat straw-Soil type 3 (Protocalcic Luvisol-ferritic)	Yes	No	Pot	Maize	Shoots	Magnesium				Denmark
2	Bornø	2019	https://doi.org/10.1002/jpln.201800228	Organic inputs	Biochar-Wheat straw-Soil type 3 (Protocalcic Luvisol-ferritic)	Yes	No	Pot	Maize	Shoots	Iron (or Ferritin)				Denmark
2	Bornø	2019	https://doi.org/10.1002/jpln.201800228	Organic inputs	Biochar-Wheat straw-Soil type 3 (Protocalcic Luvisol-ferritic)	Yes	No	Pot	Maize	Shoots	Zinc				Denmark
2	Bornø	2019	https://doi.org/10.1002/jpln.201800228	Organic inputs	Biochar-Pine wood chips-Soil type 1 (Umbric Podzol)	Yes	No	Pot	Maize	Shoots	Potassium				Denmark
2	Bornø	2019	https://doi.org/10.1002/jpln.201800228	Organic inputs	Biochar-Pine wood chips-Soil type 1 (Umbric Podzol)	Yes	No	Pot	Maize	Shoots	Calcium				Denmark
2	Bornø	2019	https://doi.org/10.1002/jpln.201800228	Organic inputs	Biochar-Pine wood chips-Soil type 1 (Umbric Podzol)	Yes	No	Pot	Maize	Shoots	Magnesium				Denmark
2	Bornø	2019	https://doi.org/10.1002/jpln.201800228	Organic inputs	Biochar-Pine wood chips-Soil type 1 (Umbric Podzol)	Yes	No	Pot	Maize	Shoots	Iron (or Ferritin)				Denmark
2	Bornø	2019	https://doi.org/10.1002/jpln.201800228	Organic inputs	Biochar-Pine wood chips-Soil type 1 (Umbric Podzol)	Yes	No	Pot	Maize	Shoots	Zinc				Denmark
2	Bornø	2019	https://doi.org/10.1002/jpln.201800228	Organic inputs	Biochar-Pine wood chips-Soil type 2 (Albic Luvisol)	Yes	No	Pot	Maize	Shoots	Potassium				Denmark
2	Bornø	2019	https://doi.org/10.1002/jpln.201800228	Organic inputs	Biochar-Pine wood chips-Soil type 2 (Albic Luvisol)	Yes	No	Pot	Maize	Shoots	Calcium				Denmark
2	Bornø	2019	https://doi.org/10.1002/jpln.201800228	Organic inputs	Biochar-Pine wood chips-Soil type 2 (Albic Luvisol)	Yes	No	Pot	Maize	Shoots	Magnesium				Denmark
2	Bornø	2019	https://doi.org/10.1002/jpln.201800228	Organic inputs	Biochar-Pine wood chips-Soil type 2 (Albic Luvisol)	Yes	No	Pot	Maize	Shoots	Iron (or Ferritin)				Denmark
2	Bornø	2019	https://doi.org/10.1002/jpln.201800228	Organic inputs	Biochar-Pine wood chips-Soil type 2 (Albic Luvisol)	Yes	No	Pot	Maize	Shoots	Zinc				Denmark
2	Bornø	2019	https://doi.org/10.1002/jpln.201800228	Organic inputs	Biochar-Pine wood chips-Soil type 3 (Protocalcic Luvisol-ferritic)	Yes	No	Pot	Maize	Shoots	Potassium				Denmark
2	Bornø	2019	https://doi.org/10.1002/jpln.201800228	Organic inputs	Biochar-Pine wood chips-Soil type 3 (Protocalcic Luvisol-ferritic)	Yes	No	Pot	Maize	Shoots	Calcium				Denmark
2	Bornø	2019	https://doi.org/10.1002/jpln.201800228	Organic inputs	Biochar-Pine wood chips-Soil type 3 (Protocalcic Luvisol-ferritic)	Yes	No	Pot	Maize	Shoots	Magnesium				Denmark
2	Bornø	2019	https://doi.org/10.1002/jpln.201800228	Organic inputs	Biochar-Pine wood chips-Soil type 3 (Protocalcic Luvisol-ferritic)	Yes	No	Pot	Maize	Shoots	Iron (or Ferritin)				Denmark
2	Bornø	2019	https://doi.org/10.1002/jpln.201800228	Organic inputs	Biochar-Pine wood chips-Soil type 3 (Protocalcic Luvisol-ferritic)	Yes	No	Pot	Maize	Shoots	Zinc				Denmark
3	Glowacka	2014a		Intercropping	Intercropping (strip cropping, Blue lupin and oat)	Yes	Yes	Field	Maize	Grain	Potassium	Positive	Significant		Poland
3	Glowacka	2014a		Intercropping	Intercropping (strip cropping, Blue lupin and oat)	Yes	Yes	Field	Maize	Grain	Magnesium	Negative			Poland
3	Glowacka	2014a		Intercropping	Intercropping (strip cropping, Blue lupin and oat)	Yes	Yes	Field	Maize	Grain	Calcium	Positive			Poland
4	Patel	2015	10.1017/S0014479714000167	Organic inputs	Cattle manure addition, Maize + soybean (2:2 intercropping)-tomato	Yes	No	Field	Maize	Not specified-nutrient uptake recorded	Potassium				India
4	Patel	2015	10.1017/S0014479714000167	Organic inputs	Vermicompost, Maize + soybean-potato	Yes	No	Field	Maize	Not specified-nutrient uptake recorded	Potassium				India
4	Patel	2015	10.1017/S0014479714000167	Organic inputs	Integrated soil fertility management (Farmyard manure + Vermicompost), Maize + soybean-French bean	Yes	No	Field	Maize	Not specified-nutrient uptake recorded	Potassium				India
5	Behera	2008		NA	Zinc biofortification study	No	No	Field	Maize	Whole crop	Zinc	Positive	Good paper	COPIED FROM WHEAT	India
6	Behera	2009		NA	LTE with NPK & FYM	Yes	No	Field	Maize	Whole crop	Zinc	Positive	Good paper	COPIED FROM WHEAT	India
6	Behera	2009		NA	LTE with NPK & FYM	Yes	No	Field	Maize	Whole crop	Iron (or Ferritin)	Positive	Good paper	COPIED FROM WHEAT	India
7	Wajid	2020	10.1007/s00128-020-02841-w	Organic inputs	Cattle manure addition	Yes	Yes	Pot	Maize	Grain	Iron (or Ferritin)				Pakistan
7	Wajid	2020	10.1007/s00128-020-02841-w	Organic inputs	Cattle manure addition	Yes	Yes	Pot	Maize	Grain	Zinc				Pakistan
7	Wajid	2020	10.1007/s00128-020-02841-w	Organic inputs	Other organic manure addition (i.e. pig, poultry)	Yes	Yes	Pot	Maize	Grain	Iron (or Ferritin)				Pakistan
7	Wajid	2020	10.1007/s00128-020-02841-w	Organic inputs	Other organic manure addition (i.e. pig, poultry)	Yes	Yes	Pot	Maize	Grain	Zinc				Pakistan
8	Behera	2010		NA	LTE with NPK & FYM	Yes	No	Field	Maize	Whole crop	Iron			COPIED FROM WHEAT
9	Babu	2020	https://doi.org/10.1038/s41598-020-73072-6	Organic inputs	Cattle manure, verticomposts, ISFM	Yes	Yes	Field	Baby corn	Grain	Iron (or Ferritin)	Positive	Significant	Whole cob	India
9	Babu	2020	https://doi.org/10.1038/s41598-020-73072-6	Organic inputs	Cattle manure, verticomposts, ISFM	Yes	Yes	Field	Baby corn	Grain	Zinc	Positive			India
9	Babu	2020	https://doi.org/10.1038/s41598-020-73072-6	Organic inputs	Cattle manure, verticomposts, ISFM	Yes	Yes	Field	Baby corn	Grain	Vitamin C (or Ascorbic acid)	Positive			India
9	Babu	2020	https://doi.org/10.1038/s41598-020-73072-6	Organic inputs	Cattle manure, verticomposts, ISFM	Yes	Yes	Field	Baby corn	Grain	Potassium	Positive			India
10	Glowacka	2013a	https://doi.org/10.5601/jelem.2013.18.2.02	Intercropping	Intercropping (strip cropping, Spring wheat and common beans)	Yes	Yes	Field	Maize	Grain	Zinc	Negative	Both		Poland
11	Xia	2013	10.1007/s11427-013-4524-y	Intercropping	Intercropping, Faba bean-0 kg/hm2 Phosphorus	Yes	Yes	Field	Maize	Grain	Iron (or Ferritin)	Negative	Both		China
11	Xia	2013	10.1007/s11427-013-4524-y	Intercropping	Intercropping, Faba bean-0 kg/hm2 Phosphorus	Yes	Yes	Field	Maize	Grain	Zinc	Negative			China
11	Xia	2013	10.1007/s11427-013-4524-y	Intercropping	Intercropping, Faba bean-40 kg/hm2 Phosphorus	Yes	Yes	Field	Maize	Grain	Iron (or Ferritin)	Negative			China
11	Xia	2013	10.1007/s11427-013-4524-y	Intercropping	Intercropping, Faba bean-40 kg/hm2 Phosphorus	Yes	Yes	Field	Maize	Grain	Zinc	Negative			China
11	Xia	2013	10.1007/s11427-013-4524-y	Intercropping	Intercropping, Faba bean-80 kg/hm2 Phosphorus	Yes	Yes	Field	Maize	Grain	Iron (or Ferritin)	Negative			China
11	Xia	2013	10.1007/s11427-013-4524-y	Intercropping	Intercropping, Faba bean-80 kg/hm2 Phosphorus	Yes	Yes	Field	Maize	Grain	Zinc	Negative			China
11	Xia	2013	10.1007/s11427-013-4524-y	Intercropping	Intercropping, Chickpea-0 kg/hm2	Yes	Yes	Field	Maize	Grain	Iron (or Ferritin)	Negative			China
11	Xia	2013	10.1007/s11427-013-4524-y	Intercropping	Intercropping, Chickpea-0 kg/hm2	Yes	Yes	Field	Maize	Grain	Zinc	Negative			China
11	Xia	2013	10.1007/s11427-013-4524-y	Intercropping	Intercropping, Chickpea-40 kg/hm2	Yes	Yes	Field	Maize	Grain	Iron (or Ferritin)	Negative			China
11	Xia	2013	10.1007/s11427-013-4524-y	Intercropping	Intercropping, Chickpea-40 kg/hm2	Yes	Yes	Field	Maize	Grain	Zinc	Negative			China
11	Xia	2013	10.1007/s11427-013-4524-y	Intercropping	Intercropping, Chickpea-80 kg/hm2	Yes	Yes	Field	Maize	Grain	Iron (or Ferritin)	Negative			China
11	Xia	2013	10.1007/s11427-013-4524-y	Intercropping	Intercropping, Chickpea-80 kg/hm2	Yes	Yes	Field	Maize	Grain	Zinc	Negative			China
11	Xia	2013	10.1007/s11427-013-4524-y	Intercropping	Intercropping, Soybean-0 kg/hm2	Yes	Yes	Field	Maize	Grain	Iron (or Ferritin)	Negative			China
11	Xia	2013	10.1007/s11427-013-4524-y	Intercropping	Intercropping, Soybean-0 kg/hm2	Yes	Yes	Field	Maize	Grain	Zinc	Negative			China
11	Xia	2013	10.1007/s11427-013-4524-y	Intercropping	Intercropping, Soybean-40 kg/hm2	Yes	Yes	Field	Maize	Grain	Iron (or Ferritin)	Negative			China
11	Xia	2013	10.1007/s11427-013-4524-y	Intercropping	Intercropping, Soybean-40 kg/hm2	Yes	Yes	Field	Maize	Grain	Zinc	Negative			China
11	Xia	2013	10.1007/s11427-013-4524-y	Intercropping	Intercropping, Soybean-80 kg/hm2	Yes	Yes	Field	Maize	Grain	Iron (or Ferritin)	Negative			China
11	Xia	2013	10.1007/s11427-013-4524-y	Intercropping	Intercropping, Soybean-80 kg/hm2	Yes	Yes	Field	Maize	Grain	Zinc	Negative			China
11	Xia	2013	10.1007/s11427-013-4524-y	Intercropping	Intercropping, Turnip-0 kg/hm2	Yes	Yes	Field	Maize	Grain	Iron (or Ferritin)	None			China
11	Xia	2013	10.1007/s11427-013-4524-y	Intercropping	Intercropping, Turnip-0 kg/hm2	Yes	Yes	Field	Maize	Grain	Zinc	None			China
11	Xia	2013	10.1007/s11427-013-4524-y	Intercropping	Intercropping, Turnip-40 kg/hm2	Yes	Yes	Field	Maize	Grain	Iron (or Ferritin)	None			China
11	Xia	2013	10.1007/s11427-013-4524-y	Intercropping	Intercropping, Turnip-40 kg/hm2	Yes	Yes	Field	Maize	Grain	Zinc	None			China
11	Xia	2013	10.1007/s11427-013-4524-y	Intercropping	Intercropping, Turnip-80 kg/hm2	Yes	Yes	Field	Maize	Grain	Iron (or Ferritin)	None			China
11	Xia	2013	10.1007/s11427-013-4524-y	Intercropping	Intercropping, Turnip-80 kg/hm2	Yes	Yes	Field	Maize	Grain	Zinc	None			China
12	Thakur	2021	10.1080/00103624.2020.1854289	Organic inputs	Cattle manure addition, Wheat rotation, lime treatments exlcuded	Yes	Yes	Field	Maize	Grain	Calcium	Positive	Significant		India
12	Thakur	2021	10.1080/00103624.2020.1854289	Organic inputs	Cattle manure addition, Wheat rotation, lime treatments exlcuded	Yes	Yes	Field	Maize	Grain	Magnesium	Positive			India
12	Thakur	2021	10.1080/00103624.2020.1854289	Organic inputs	Cattle manure addition, Wheat rotation, lime treatments exlcuded	Yes	Yes	Field	Maize	Grain	Zinc	Positive			India
12	Thakur	2021	10.1080/00103624.2020.1854289	Organic inputs	Cattle manure addition, Wheat rotation, lime treatments exlcuded	Yes	Yes	Field	Maize	Grain	Iron (or Ferritin)	Positive			India
13	Nasar	2020	10.1080/03650340.2020.1827234	Intercropping	Intercropping with alfafa	Yes	No	Field	Maize	Shoots and Roots	Calcium				China
13	Nasar	2020	10.1080/03650340.2020.1827234	Intercropping	Intercropping with alfafa	Yes	No	Field	Maize	Shoots and Roots	Magnesium				China
13	Nasar	2020	10.1080/03650340.2020.1827234	Intercropping	Intercropping with alfafa	Yes	No	Field	Maize	Shoots and Roots	Iron (or Ferritin)				China
13	Nasar	2020	10.1080/03650340.2020.1827234	Intercropping	Intercropping with alfafa	Yes	No	Field	Maize	Shoots and Roots	Zinc				China
13	Nasar	2020	10.1080/03650340.2020.1827234	Intercropping	Intercropping with alfafa	Yes	No	Pot	Maize	Shoots and Roots	Calcium				China
13	Nasar	2020	10.1080/03650340.2020.1827234	Intercropping	Intercropping with alfafa	Yes	No	Pot	Maize	Shoots and Roots	Magnesium				China
13	Nasar	2020	10.1080/03650340.2020.1827234	Intercropping	Intercropping with alfafa	Yes	No	Pot	Maize	Shoots and Roots	Iron (or Ferritin)				China
13	Nasar	2020	10.1080/03650340.2020.1827234	Intercropping	Intercropping with alfafa	Yes	No	Pot	Maize	Shoots and Roots	Zinc				China
14	Lavado	2001	https://doi.org/10.1016/S0167-1987(01)00216-1	Tillage	Zero tillage, Wheat-soyabean continous sequence	Yes	Yes	Field	Maize	Grain	Zinc	None	Not significant		Argentina
14	Lavado	2001	https://doi.org/10.1016/S0167-1987(01)00216-1	Tillage	Zero tillage, Wheat-soyabean continous sequence	Yes	Yes	Field	Maize	Grain	Potassium	None			Argentina
15	Leytem	2011	https://doi.org/10.1097/SS.0b013e31822391a6	Organic inputs	Cattle manure addition	Yes	No	Pot	Maize	Shoots	Iron (or Ferritin)				USA
15	Leytem	2011	https://doi.org/10.1097/SS.0b013e31822391a6	Organic inputs	Cattle manure addition	Yes	No	Pot	Maize	Shoots	Zinc				USA
15	Leytem	2011	https://doi.org/10.1097/SS.0b013e31822391a6	Organic inputs	Cattle manure addition	Yes	No	Pot	Maize	Shoots	Calcium				USA
15	Leytem	2011	https://doi.org/10.1097/SS.0b013e31822391a6	Organic inputs	Cattle manure addition	Yes	No	Pot	Maize	Shoots	Potassium				USA
15	Leytem	2011	https://doi.org/10.1097/SS.0b013e31822391a6	Organic inputs	Cattle manure addition	Yes	No	Pot	Maize	Shoots	Magnesium				USA
16	Choudhary	2021	https://doi.org/10.1007/s42729-021-00440-0	Organic inputs	Biochar	No	No	Pot	Maize	Shoots	Potassium				Pakistan
16	Choudhary	2021	https://doi.org/10.1007/s42729-021-00440-0	Organic inputs	Biochar	No	No	Pot	Maize	Shoots	Zinc				Pakistan
16	Choudhary	2021	https://doi.org/10.1007/s42729-021-00440-0	Organic inputs	Biochar	No	No	Pot	Maize	Shoots	Iron (or Ferritin)				Pakistan
17	Ozpinar	2016	10.1080/01904167.2016.1161791	Tillage	Minimum tillage, Vetch (Vicia sativa L.)-preceding crop	Yes	No	Field	Maize	Ear-leaves	Iron (or Ferritin)				Turkey
17	Ozpinar	2016	10.1080/01904167.2016.1161791	Tillage	Minimum tillage, Vetch (Vicia sativa L.)-preceding crop	Yes	No	Field	Maize	Ear-leaves	Zinc				Turkey
17	Ozpinar	2016	10.1080/01904167.2016.1161791	Tillage	Minimum tillage, Vetch (Vicia sativa L.)-preceding crop	Yes	No	Field	Maize	Ear-leaves	Calcium				Turkey
17	Ozpinar	2016	10.1080/01904167.2016.1161791	Tillage	Minimum tillage, Vetch (Vicia sativa L.)-preceding crop	Yes	No	Field	Maize	Ear-leaves	Potassium				Turkey
17	Ozpinar	2016	10.1080/01904167.2016.1161791	Tillage	Minimum tillage, Vetch (Vicia sativa L.)-preceding crop	Yes	No	Field	Maize	Ear-leaves	Magnesium				Turkey
17	Ozpinar	2016	10.1080/01904167.2016.1161791	Tillage	Minimum tillage, Vetch (Vicia sativa L.)-preceding crop	Yes	No	Field	Maize	Ear-leaves	Selenium				Turkey
18	Iqbal	2007	https://doi.org/10.1080/09064710601029646	Organic inputs	Cattle manure addition	Yes	No	Field	Maize	Shoots	Potassium				Pakistan
18	Iqbal	2007	https://doi.org/10.1080/09064710601029646	Organic inputs	Minimum tillage	Yes	No	Field	Maize	Shoots	Potassium				Pakistan
18	Iqbal	2007	https://doi.org/10.1080/09064710601029646	Organic inputs	Zero tillage	Yes	No	Field	Maize	Shoots	Potassium				Pakistan
19	Kumar	2015		Organic inputs	Other organic manure addition (i.e. pig, poultry). FYM	Yes	Yes	Field	Maize	Grain	Potassium	Positive	Significant	COPIED FROM WHEAT	India
19	Kumar	2015		Organic inputs	Other organic manure addition (i.e. pig, poultry). FYM	Yes	Yes	Field	Maize	Grain	Zinc	Positive	Significant	COPIED FROM WHEAT	India
19	Kumar	2015		Organic inputs	Other organic manure addition (i.e. pig, poultry). FYM	Yes	Yes	Field	Maize	Grain	Iron (or Ferritin)	Positive	Significant	COPIED FROM WHEAT	India
20	Basak	2013		Organic inputs	Other organic manure addition (i.e. pig, poultry), Vermicompost, NADEP manure and farm yard manure	Yes	No	Field	Maize	Grain	Potassium	Positive	Significant	COPIED FROM WHEAT	India
21	Chilimba	2020		NA	Agronomic biofortification-Chitedze site	No	Yes	Field	Maize	Grain	Selenium	Positive			Malawi
21	Chilimba	2020		NA	Agronomic biofortification	No	No	Field	Maize	Stover from 6 sites	Selenium	Positive			Malawi
21	Chilimba	2020		NA	Agronomic biofortification-Makoka site	No	Yes	Field	Maize	Grain	Selenium	Positive			Malawi
21	Chilimba	2020		NA	Agronomic biofortification-Bvumbwe site	No	Yes	Field	Maize	Grain	Selenium	Positive			Malawi
21	Chilimba	2020		NA	Agronomic biofortification-Mbawa site	No	Yes	Field	Maize	Grain	Selenium	Positive			Malawi
21	Chilimba	2020		NA	Agronomic biofortification-Chitala site	No	Yes	Field	Maize	Grain	Selenium	Positive			Malawi
21	Chilimba	2020		NA	Agronomic biofortification-Ngabu site	No	Yes	Field	Maize	Grain	Selenium	Positive			Malawi
22	Glowacka	2013b	https://doi.org/10.5601/jelem.2013.18.4.535	Intercropping	Intercropping (strip cropping)	Yes	Yes	Field	Maize	Grain	Iron (or Ferritin)	Positive	Significant		Poland
23	Glowacka	2014b		Intercropping	Intercropping (strip cropping, Blue lupin and oat)	Yes	Yes	Field	Maize	Grain	Zinc	Positive	Significant		Poland
23	Glowacka	2014b		Intercropping	Intercropping (strip cropping, Blue lupin and oat)	Yes	Yes	Field	Maize	Grain	Iron (or Ferritin)	Positive			Poland
24	Gashu	2021		Survey	Other, SOC	No	Yes	Survey	Maize	Grain	Selenium			COPIED FROM WHEAT	Ethiopia
24	Gashu	2021		Survey	Other, SOC	No	Yes	Survey	Maize	Grain	Zinc			COPIED FROM WHEAT	Ethiopia
24	Gashu	2021		Survey	Other, SOC	No	Yes	Survey	Maize	Grain	Calcium			COPIED FROM WHEAT	Ethiopia
24	Gashu	2021		Survey	Other, SOC	No	Yes	Survey	Maize	Grain	Iron			COPIED FROM WHEAT	Ethiopia
25	Mubarak	2020	https://doi.org/10.17957/IJAB/15.1288	Organic inputs	Okra residual fertility	Yes	Yes	Field	Maize	Grain	Zinc	Positive	Both		Pakistan
25	Mubarak	2020	https://doi.org/10.17957/IJAB/15.1288	Organic inputs	Okra residual fertility	Yes	Yes	Field	Maize	Grain	Zinc	Positive			Pakistan
25	Mubarak	2020	https://doi.org/10.17957/IJAB/15.1288	Organic inputs	Okra residual fertility	Yes	Yes	Field	Maize	Grain	Iron (or Ferritin)	Positive			Pakistan
25	Mubarak	2020	https://doi.org/10.17957/IJAB/15.1288	Organic inputs	Okra residual fertility	Yes	Yes	Field	Maize	Grain	Iron (or Ferritin)	Positive			Pakistan

## Sheet: Pulses
Article	First author	Year	DOI	Practice	Treatment notes	Regenerative	Edible tissue	Study type	Nutrient	Direction of effect	Can data be used in quantitative meta-analysis?	Notes
1	Wen	2020	10.1023/A:1020661225434	Organic fertilisers	Snap bean (P. vulgaris), composted cattle manure, also sewage sludges	Yes	Yes	Field	zinc	no change	Maybe	Sewage sludge treatment not considered	Phaseolus vulgaris
2	Miyazawa	2002	10.1023/A:1015555116292	Organic fertilisers	bean (P. vulgaris), interactions with copper and zinc	Yes	No	Pot	zinc	NA	No	graphs not labelled, no statistics	Phaseolus vulgaris
2	Miyazawa	2002	10.1023/A:1015555116292	Organic fertilisers	bean (P. vulgaris), interactions with copper and zinc	Yes	No	Pot	copper	NA	No	graphs not labelled, no statistics	Phaseolus vulgaris
3	Heckman	2000		Organic fertilisers	soybean, N interactions, four years data, leaf litter	Yes	No	Field	calcium	positive	No	leaf material, increase in 2/4 years	Glycine max	***also maize to check
3	Heckman	2000		Organic fertilisers	soybean, N interactions, four years data, leaf litter	Yes	No	Field	magnesium	negative	No	leaf material, decrease in 3/4 years	Glycine max	***also maize to check
3	Heckman	2000		Organic fertilisers	soybean, N interactions, four years data, leaf litter	Yes	No	Field	manganese	negative	No	leaf material, decrease in 2/4 years	Glycine max	***also maize to check
3	Heckman	2000		Organic fertilisers	soybean, N interactions, four years data, leaf litter	Yes	No	Field	zinc	positive	No	leaf material, increase in 1/4 years	Glycine max	***also maize to check
3	Heckman	2000		Organic fertilisers	soybean, N interactions, four years data, leaf litter	Yes	No	Field	copper	no change	No	leaf material	Glycine max	***also maize to check
4	Neugschwandtner	2016	10.1080/03650340.2016.1147648	Intercropping	pea, four sowing ratios with oat	Yes	Yes	Field	calcium	no change	No	***also oat	Pisum sativum	COPIED TO OTHER
4	Neugschwandtner	2016	10.1080/03650340.2016.1147648	Intercropping	pea, four sowing ratios with oat	Yes	Yes	Field	magnesium	no change	No	***also oat	Pisum sativum	COPIED TO OTHER
5	Guo	2014	10.1016/j.plaphy.2013.12.019	Intercropping	peanut, intercrop with maize	Yes	No	Pot	iron	positive	No	young leaf material, at one time point	Arachis hypogea	***also maize to check
6	Latha	2014		Organic fertilisers	groundnut (Arachis hypogea) and onion, liquid organic manure, enriched manure, cow urine, FYM, sprays	Yes	Yes	Field	NA	NA	No	No micronutrients measured in groundnut, only in onion	Arachis hypogea	COPIED TO ONION
7	Zuo	2008	10.1007/s11104-007-9484-1	Intercropping	peanut, with maize, barley, oats, wheat. Pot and field experiments	Yes	No	Field	iron	positive	No	young leaf material, increases in all combinations in pots, also in whole shoot at flowering in field	Arachis hypogea
7	Zuo	2008	10.1007/s11104-007-9484-1	Intercropping	peanut, with maize, barley, oats, wheat. Pot and field experiments	Yes	No	Field	zinc	positive	No	young leaf material, increases in all combinations in pots, only with oat in whole-shoot at flowering in field	Arachis hypogea
7	Zuo	2008	10.1007/s11104-007-9484-1	Intercropping	peanut, with maize, barley, oats, wheat. Pot and field experiments	Yes	No	Field	copper	positive	No	young leaf material, increases in all combinations in pots, no changes in whole-shoots at flowering in field	Arachis hypogea
7	Zuo	2008	10.1007/s11104-007-9484-1	Intercropping	peanut, with maize, barley, oats, wheat. Pot and field experiments	Yes	No	Field	manganese	negative	No	young leaf material, decreases in all crop combinations at two later time points in pots, and in most whole-shoot measurements in field	Arachis hypogea
8	Yadav	2015	10.1080/00103624.2014.956888	Biostimulants (AMF)	pea, interactions with P, irrigation, NPK	Yes	Yes	Field	Vit-C	positive	Maybe	14 treatment combinations	Pisum sativum
9	Allen	2001	10.1081/PLN-100103782	Organic fertilisers	bean (P. vulgaris), using established plots from previous experiment, explores AMF	Yes	No	Field	calcium	positive	Maybe	At one harvest	Phaseolus vulgaris	***also maize to check
9	Allen	2001	10.1081/PLN-100103782	Organic fertilisers	bean (P. vulgaris), using established plots from previous experiment, explores AMF	Yes	No	Field	magnesium	positive	Maybe	At one harvest	Phaseolus vulgaris	***also maize to check
9	Allen	2001	10.1081/PLN-100103782	Organic fertilisers	bean (P. vulgaris), using established plots from previous experiment, explores AMF	Yes	No	Field	manganese	positive	Maybe	At both harvests	Phaseolus vulgaris	***also maize to check
9	Allen	2001	10.1081/PLN-100103782	Organic fertilisers	bean (P. vulgaris), using established plots from previous experiment, explores AMF	Yes	No	Field	zinc	positive	Maybe	At one harvest	Phaseolus vulgaris	***also maize to check
9	Allen	2001	10.1081/PLN-100103782	Organic fertilisers	bean (P. vulgaris), using established plots from previous experiment, explores AMF	Yes	No	Field	copper	positive	Maybe	At one harvest	Phaseolus vulgaris	***also maize to check
9	Allen	2001	10.1081/PLN-100103782	Organic fertilisers	bean (P. vulgaris), using established plots from previous experiment, explores AMF	Yes	No	Field	iron	positive	Maybe	At one harvest	Phaseolus vulgaris	***also maize to check
10	El-Husseiny	2021	10.21608/ejss.2020.47611.1399	Organic fertilisers	Faba Bean (Vicia faba L.), humic acid x azolla, irrigated	Yes	Yes	Field	manganese	positive	Yes	All treatments significant	Vicia faba
10	El-Husseiny	2021	10.21608/ejss.2020.47611.1399	Organic fertilisers	Faba Bean (Vicia faba L.), humic acid x azolla, irrigated	Yes	Yes	Field	zinc	positive	Yes	All treatments significant	Vicia faba
10	El-Husseiny	2021	10.21608/ejss.2020.47611.1399	Organic fertilisers	Faba Bean (Vicia faba L.), humic acid x azolla, irrigated	Yes	Yes	Field	copper	positive	Yes	All treatments significant	Vicia faba
10	El-Husseiny	2021	10.21608/ejss.2020.47611.1399	Organic fertilisers	Faba Bean (Vicia faba L.), humic acid x azolla, irrigated	Yes	Yes	Field	iron	positive	Yes	All treatments significant	Vicia faba
11	Omondi	2014	10.1371/journal.pone.0115673	Intercropping	bean (Phaseolus vulgaris), two varieties, intercropped with Annual Ryegrass, Wheat, Oat, Corn	Yes	No	Field	manganese	positive	Yes	young leaf material	Phaseolus vulgaris
11	Omondi	2014	10.1371/journal.pone.0115673	Intercropping	bean (Phaseolus vulgaris), two varieties, intercropped with Annual Ryegrass, Wheat, Oat, Corn	Yes	No	Field	zinc	positive	Yes	young leaf material	Phaseolus vulgaris
11	Omondi	2014	10.1371/journal.pone.0115673	Intercropping	bean (Phaseolus vulgaris), two varieties, intercropped with Annual Ryegrass, Wheat, Oat, Corn	Yes	No	Field	iron	positive	Yes	young leaf material	Phaseolus vulgaris
12	Zuo	2003	10.1081/PLN-120024267	Intercropping	peanut with maize	Yes	No	Pot	iron	positive	Yes	different plant parts, but not edible parts	Arachis hypogea	***also maize to check
13	Kalu	2021	10.1016/j.agee.2021.107454	Organic fertilisers	Faba bean, pea and other species, all combined, biochars	Yes	No	Field	calcium	both directions	No	Whole plants mixed, also cereals and grasses, some interesting trends presented	Vicia faba
13	Kalu	2021	10.1016/j.agee.2021.107454	Organic fertilisers	Faba bean, pea and other species, all combined, biochars	Yes	No	Field	magnesium	both directions	No	Whole plants mixed, also cereals and grasses, some interesting trends presented	Vicia faba
13	Kalu	2021	10.1016/j.agee.2021.107454	Organic fertilisers	Faba bean, pea and other species, all combined, biochars	Yes	No	Field	manganese	both directions	No	Whole plants mixed, also cereals and grasses, some interesting trends presented	Vicia faba
13	Kalu	2021	10.1016/j.agee.2021.107454	Organic fertilisers	Faba bean, pea and other species, all combined, biochars	Yes	No	Field	zinc	both directions	No	Whole plants mixed, also cereals and grasses, some interesting trends presented	Vicia faba
13	Kalu	2021	10.1016/j.agee.2021.107454	Organic fertilisers	Faba bean, pea and other species, all combined, biochars	Yes	No	Field	copper	both directions	No	Whole plants mixed, also cereals and grasses, some interesting trends presented	Vicia faba
13	Kalu	2021	10.1016/j.agee.2021.107454	Organic fertilisers	Faba bean, pea and other species, all combined, biochars	Yes	No	Field	iron	both directions	No	Whole plants mixed, also cereals and grasses, some interesting trends presented	Vicia faba
14	Mal	2020	10.18805/LR-3972	Tillage	Cowpea (18 varieties), zero till, exclude as no control	Yes	Yes	Field	Vit-C	NA	No	Exclude, variety trial, no control	Vigna unguiculata
14	Mal	2020	10.18805/LR-3972	Tillage	Cowpea (18 varieties), zero till, exclude as no control	Yes	Yes	Field	beta-carotene	NA	No	Exclude, variety trial, no control	Vigna unguiculata
15	Gunes	2007	10.1080/01904160701615467	Intercropping	Peanut and barley	Yes	No	Pot	calcium	negative	Yes	Whole shoots	Arachis hypogea	COPIED TO OTHER
15	Gunes	2007	10.1080/01904160701615467	Intercropping	Peanut and barley	Yes	No	Pot	manganese	no change	Yes	Whole shoots	Arachis hypogea	COPIED TO OTHER
15	Gunes	2007	10.1080/01904160701615467	Intercropping	Peanut and barley	Yes	No	Pot	zinc	positive	Yes	Whole shoots	Arachis hypogea	COPIED TO OTHER
15	Gunes	2007	10.1080/01904160701615467	Intercropping	Peanut and barley	Yes	No	Pot	iron	no change	Yes	Whole shoots	Arachis hypogea	COPIED TO OTHER
16	Warman	2005	10.1080/01448765.2005.9755310	Organic fertilisers	animal manure, food waste, yard waste and straw, racetrack bedding	Yes	Yes	Field	calcium	no change	No	useful narrative text, also non-significant changes in leaf composition	Phaseolus vulgaris	Green bean (cv. Improved Tender Green)	COPIED FROM TOMATO
16	Warman	2005	10.1080/01448765.2005.9755310	Organic fertilisers	animal manure, food waste, yard waste and straw, racetrack bedding	Yes	Yes	Field	magnesium	no change	No	useful narrative text, also non-significant changes in leaf composition	Phaseolus vulgaris	Green bean (cv. Improved Tender Green)	COPIED FROM TOMATO
16	Warman	2005	10.1080/01448765.2005.9755310	Organic fertilisers	animal manure, food waste, yard waste and straw, racetrack bedding	Yes	Yes	Field	iron	no change	No	useful narrative text, also non-significant changes in leaf composition	Phaseolus vulgaris	Green bean (cv. Improved Tender Green)	COPIED FROM TOMATO
16	Warman	2005	10.1080/01448765.2005.9755310	Organic fertilisers	animal manure, food waste, yard waste and straw, racetrack bedding	Yes	Yes	Field	manganese	no change	No	useful narrative text, also non-significant changes in leaf composition	Phaseolus vulgaris	Green bean (cv. Improved Tender Green)	COPIED FROM TOMATO
16	Warman	2005	10.1080/01448765.2005.9755310	Organic fertilisers	animal manure, food waste, yard waste and straw, racetrack bedding	Yes	Yes	Field	copper	no change	No	useful narrative text, also non-significant changes in leaf composition	Phaseolus vulgaris	Green bean (cv. Improved Tender Green)	COPIED FROM TOMATO
16	Warman	2005	10.1080/01448765.2005.9755310	Organic fertilisers	animal manure, food waste, yard waste and straw, racetrack bedding	Yes	Yes	Field	zinc	no change	No	useful narrative text, also non-significant changes in leaf composition	Phaseolus vulgaris	Green bean (cv. Improved Tender Green)	COPIED FROM TOMATO
16	Warman	2005	10.1080/01448765.2005.9755310	Organic fertilisers	animal manure, food waste, yard waste and straw, racetrack bedding	Yes	Yes	Field	calcium	no change	No	useful narrative text, also non-significant changes in leaf composition	Phaseolus vulgaris	Yellow bean (cv. Pencil Pod Black Yellow)	COPIED FROM TOMATO
16	Warman	2005	10.1080/01448765.2005.9755310	Organic fertilisers	animal manure, food waste, yard waste and straw, racetrack bedding	Yes	Yes	Field	magnesium	no change	No	useful narrative text, also non-significant changes in leaf composition	Phaseolus vulgaris	Yellow bean (cv. Pencil Pod Black Yellow)	COPIED FROM TOMATO
16	Warman	2005	10.1080/01448765.2005.9755310	Organic fertilisers	animal manure, food waste, yard waste and straw, racetrack bedding	Yes	Yes	Field	iron	no change	No	useful narrative text, also non-significant changes in leaf composition	Phaseolus vulgaris	Yellow bean (cv. Pencil Pod Black Yellow)	COPIED FROM TOMATO
16	Warman	2005	10.1080/01448765.2005.9755310	Organic fertilisers	animal manure, food waste, yard waste and straw, racetrack bedding	Yes	Yes	Field	manganese	no change	No	useful narrative text, also non-significant changes in leaf composition	Phaseolus vulgaris	Yellow bean (cv. Pencil Pod Black Yellow)	COPIED FROM TOMATO
16	Warman	2005	10.1080/01448765.2005.9755310	Organic fertilisers	animal manure, food waste, yard waste and straw, racetrack bedding	Yes	Yes	Field	copper	no change	No	useful narrative text, also non-significant changes in leaf composition	Phaseolus vulgaris	Yellow bean (cv. Pencil Pod Black Yellow)	COPIED FROM TOMATO
16	Warman	2005	10.1080/01448765.2005.9755310	Organic fertilisers	animal manure, food waste, yard waste and straw, racetrack bedding	Yes	Yes	Field	zinc	no change	No	useful narrative text, also non-significant changes in leaf composition	Phaseolus vulgaris	Yellow bean (cv. Pencil Pod Black Yellow)	COPIED FROM TOMATO
17	Ashraf	2017	10.1007/s12517-017-3080-3	Organic fertilisers	Soybean, exclude	Yes	Yes	Field	selenium	NA	No	Not possible to compare OM with control treatment	Glycine max
18	Omondi	2010	10.1080/10440041003613230	Intercropping	Pinto bean (dry), with annual ryegrass (Lolium multiflorum) as intercrop or mulch	Yes	No	Field	iron	positive	No	Leaf tissue in intercropped was positive (weak), but negative when incorporated	Phaseolus vulgaris
19	Fjelkner-Modig	2001		Organic fertilisers	Includes rotations, multiple crops	Yes	Yes	Field	Vit-C	no change	Yes	six years of data, good review	Pisum sativum	COPIED FROM OTHER
19	Fjelkner-Modig	2001		Organic fertilisers	Includes rotations, multiple crops	Yes	Yes	Field	calcium	no change	Yes	six years of data, good review	Pisum sativum	COPIED FROM OTHER
19	Fjelkner-Modig	2001		Organic fertilisers	Includes rotations, multiple crops	Yes	Yes	Field	magnesium	no change	Yes	six years of data, good review	Pisum sativum	COPIED FROM OTHER
19	Fjelkner-Modig	2001		Organic fertilisers	Includes rotations, multiple crops	Yes	Yes	Field	copper	no change	Yes	six years of data, good review	Pisum sativum	COPIED FROM OTHER
19	Fjelkner-Modig	2001		Organic fertilisers	Includes rotations, multiple crops	Yes	Yes	Field	manganese	no change	Yes	six years of data, good review	Pisum sativum	COPIED FROM OTHER
19	Fjelkner-Modig	2001		Organic fertilisers	Includes rotations, multiple crops	Yes	Yes	Field	zinc	no change	Yes	six years of data, good review	Pisum sativum	COPIED FROM OTHER
19	Fjelkner-Modig	2001		Organic fertilisers	Includes rotations, multiple crops	Yes	Yes	Field	iron	no change	Yes	six years of data, good review	Pisum sativum	COPIED FROM OTHER
20	Ntatsi	2018	10.1016/j.scienta.2017.12.058	Excluded (various, review)	Several (review article)	NA	NA	Review	NA	NA	No	NA	NA
21	Abubaker	2008	10.17660/ActaHortic.2008.797.57	Organic fertilisers	Phaseolus vulgaris (snap bean), compost, compost+chemical, chemical	Yes	No	Field	NA	NA	No	whole shoots	Phaseolus vulgaris
22	Manzeke	2017	10.1016/j.fcr.2017.08.010	Organic fertilisers	cowpea with organic manure or leaf litter, also a survey	Yes	Yes	Field	zinc	positive	Yes	Significant on one soil type, non-sig increase on another	Vigna unguiculata

## Sheet: Alliums
Article	First author	Year	DOI	Practice	Treatment notes	Regenerative	Edible tissue	Study type	Nutrient	Direction of effect	Can data be used in quantitative meta-analysis?	Notes	Species
1	Ncayiyana	2018	10.1080/09064710.2017.1379555	Organic fertilisers	poultry and cattle manure, with combinations of inorganic N	Yes	Yes	Field	Vit-C	positive	Yes	both organic sources, but with interaction effects	Onion
1	Ncayiyana	2018	10.1080/09064710.2017.1379555	Organic fertilisers	poultry and cattle manure, with combinations of inorganic N	Yes	Yes	Field	calcium	positive	Yes	with poultry, not cattle	Onion
1	Ncayiyana	2018	10.1080/09064710.2017.1379555	Organic fertilisers	poultry and cattle manure, with combinations of inorganic N	Yes	Yes	Field	magnesium	positive	Yes	with poultry, not cattle	Onion
1	Ncayiyana	2018	10.1080/09064710.2017.1379555	Organic fertilisers	poultry and cattle manure, with combinations of inorganic N	Yes	Yes	Field	iron	positive	Yes	complex interactions	Onion
1	Ncayiyana	2018	10.1080/09064710.2017.1379555	Organic fertilisers	poultry and cattle manure, with combinations of inorganic N	Yes	Yes	Field	zinc	positive	Yes	complex interactions	Onion
2	Thangasamy	2018	10.1080/03650340.2017.1341045	Organic fertilisers	Various manures, composts, neem, combinations thereof	Yes	Yes	Field	Vit-C	no change	Maybe	contrasts with claim in abstract, not significant, but interesting paper for narrative	Onion
2	Thangasamy	2018	10.1080/03650340.2017.1341045	Organic fertilisers	Various manures, composts, neem, combinations thereof	Yes	Yes	Field	iron	negative	Maybe	significant	Onion
2	Thangasamy	2018	10.1080/03650340.2017.1341045	Organic fertilisers	Various manures, composts, neem, combinations thereof	Yes	Yes	Field	manganese	negative	Maybe	significant	Onion
2	Thangasamy	2018	10.1080/03650340.2017.1341045	Organic fertilisers	Various manures, composts, neem, combinations thereof	Yes	Yes	Field	copper	negative	Maybe	significant	Onion
2	Thangasamy	2018	10.1080/03650340.2017.1341045	Organic fertilisers	Various manures, composts, neem, combinations thereof	Yes	Yes	Field	zinc	no change	Maybe	non-significant	Onion
2	Thangasamy	2018	10.1080/03650340.2017.1341045	Organic fertilisers	Various manures, composts, neem, combinations thereof	Yes	Yes	Field	phenolics	positive	Maybe	significant	Onion
2	Thangasamy	2018	10.1080/03650340.2017.1341045	Organic fertilisers	Various manures, composts, neem, combinations thereof	Yes	Yes	Field	flavonoids	positive	Maybe	significant	Onion
3	Latha	2014		Organic fertilisers	groundnut (Arachis hypogea) and onion, liquid organic manure, enriched manure, cow urine, FYM, sprays	Yes	Yes	Field	Vit-C	positive	Maybe		Onion	COPIED FROM PULSES
4	Yoldas	2011		Organic fertilisers	Cattle manure was applied at 0, 20, 40 and 60 t/ha. Nitrogen:phosphorus:potassium was applied at the recommended dose of 120:100:150 with half of the recommended rate of NPK	Yes	Yes	Field	calcium	no change	Yes	No effect of any treatment, in either of two years	Onion
4	Yoldas	2011		Organic fertilisers	Cattle manure was applied at 0, 20, 40 and 60 t/ha. Nitrogen:phosphorus:potassium was applied at the recommended dose of 120:100:150 with half of the recommended rate of NPK	Yes	Yes	Field	magnesium	no change	Yes	No effect of any treatment, in either of two years	Onion
4	Yoldas	2011		Organic fertilisers	Cattle manure was applied at 0, 20, 40 and 60 t/ha. Nitrogen:phosphorus:potassium was applied at the recommended dose of 120:100:150 with half of the recommended rate of NPK	Yes	Yes	Field	iron	no change	Yes	No effect of any treatment, in either of two years	Onion
4	Yoldas	2011		Organic fertilisers	Cattle manure was applied at 0, 20, 40 and 60 t/ha. Nitrogen:phosphorus:potassium was applied at the recommended dose of 120:100:150 with half of the recommended rate of NPK	Yes	Yes	Field	copper	no change	Yes	No effect of any treatment, in either of two years	Onion
4	Yoldas	2011		Organic fertilisers	Cattle manure was applied at 0, 20, 40 and 60 t/ha. Nitrogen:phosphorus:potassium was applied at the recommended dose of 120:100:150 with half of the recommended rate of NPK	Yes	Yes	Field	zinc	no change	Yes	No effect of any treatment, in either of two years	Onion
4	Yoldas	2011		Organic fertilisers	Cattle manure was applied at 0, 20, 40 and 60 t/ha. Nitrogen:phosphorus:potassium was applied at the recommended dose of 120:100:150 with half of the recommended rate of NPK	Yes	Yes	Field	manganese	no change	Yes	No effect of any treatment, in either of two years	Onion
5	Golubkina	2019	10.3390/plants8040102	Biostimulant	selenium in interaction with the application of an arbuscular mycorrhizal fungi (AMF)-based formulate	Yes	Yes	Field	Vit-C	positive	Maybe	Rational not clear for interaction but results well presented	shallot (Allium cepa L. Aggregatum group)
5	Golubkina	2019	10.3390/plants8040102	Biostimulant	selenium in interaction with the application of an arbuscular mycorrhizal fungi (AMF)-based formulate	Yes	Yes	Field	polyphenols	no change	Maybe	Rational not clear for interaction but results well presented	shallot (Allium cepa L. Aggregatum group)
5	Golubkina	2019	10.3390/plants8040102	Biostimulant	selenium in interaction with the application of an arbuscular mycorrhizal fungi (AMF)-based formulate	Yes	Yes	Field	flavonoids	no change	Maybe	Rational not clear for interaction but results well presented	shallot (Allium cepa L. Aggregatum group)
5	Golubkina	2019	10.3390/plants8040102	Biostimulant	selenium in interaction with the application of an arbuscular mycorrhizal fungi (AMF)-based formulate	Yes	Yes	Field	calcium	positive	Maybe	Rational not clear for interaction but results well presented	shallot (Allium cepa L. Aggregatum group)
5	Golubkina	2019	10.3390/plants8040102	Biostimulant	selenium in interaction with the application of an arbuscular mycorrhizal fungi (AMF)-based formulate	Yes	Yes	Field	magnesium	positive	Maybe	Rational not clear for interaction but results well presented	shallot (Allium cepa L. Aggregatum group)
5	Golubkina	2019	10.3390/plants8040102	Biostimulant	selenium in interaction with the application of an arbuscular mycorrhizal fungi (AMF)-based formulate	Yes	Yes	Field	selenium	positive	Maybe	Rational not clear for interaction but results well presented	shallot (Allium cepa L. Aggregatum group)
5	Golubkina	2019	10.3390/plants8040102	Biostimulant	selenium in interaction with the application of an arbuscular mycorrhizal fungi (AMF)-based formulate	Yes	Yes	Field	copper	positive	Maybe	Rational not clear for interaction but results well presented	shallot (Allium cepa L. Aggregatum group)
5	Golubkina	2019	10.3390/plants8040102	Biostimulant	selenium in interaction with the application of an arbuscular mycorrhizal fungi (AMF)-based formulate	Yes	Yes	Field	iron	positive	Maybe	Rational not clear for interaction but results well presented	shallot (Allium cepa L. Aggregatum group)
5	Golubkina	2019	10.3390/plants8040102	Biostimulant	selenium in interaction with the application of an arbuscular mycorrhizal fungi (AMF)-based formulate	Yes	Yes	Field	zinc	positive	Maybe	Rational not clear for interaction but results well presented	shallot (Allium cepa L. Aggregatum group)
5	Golubkina	2019	10.3390/plants8040102	Biostimulant	selenium in interaction with the application of an arbuscular mycorrhizal fungi (AMF)-based formulate	Yes	Yes	Field	manganese	positive	Maybe	Rational not clear for interaction but results well presented	shallot (Allium cepa L. Aggregatum group)
6	Lee	2018	10.1080/01904167.2018.1458867	Organic fertilisers	year and locations, beef cattle manure compost (BCMC) and mixed oilseed cake (MOC) application	Yes	Yes	Field	calcium	no change	Maybe	Leaf data also reported, no interaction terms, no leaf effects	Onion
6	Lee	2018	10.1080/01904167.2018.1458867	Organic fertilisers	year and locations, beef cattle manure compost (BCMC) and mixed oilseed cake (MOC) application	Yes	Yes	Field	magnesium	no change	Maybe	There is supposedly an effect, but it is the same numerical values. There is a small increase in leaf Mg	Onion
6	Lee	2018	10.1080/01904167.2018.1458867	Organic fertilisers	year and locations, beef cattle manure compost (BCMC) and mixed oilseed cake (MOC) application	Yes	Yes	Field	phenolics	no change	Maybe		Onion
6	Lee	2018	10.1080/01904167.2018.1458867	Organic fertilisers	year and locations, beef cattle manure compost (BCMC) and mixed oilseed cake (MOC) application	Yes	Yes	Field	flavonoids	no change	Maybe		Onion
7a	Golubkina	2020	10.3390/plants9010084	Biostimulant	selenium in interaction with the application of an arbuscular mycorrhizal fungi (AMF)-based formulate	Yes	Yes	Field	Vit-C	no change	Maybe	interaction with Se (increase when both applied)	Garlic	Two species in the same paper
7a	Golubkina	2020	10.3390/plants9010084	Biostimulant	selenium in interaction with the application of an arbuscular mycorrhizal fungi (AMF)-based formulate	Yes	Yes	Field	phenolics	no change	Maybe	no interaction	Garlic	Two species in the same paper
7a	Golubkina	2020	10.3390/plants9010084	Biostimulant	selenium in interaction with the application of an arbuscular mycorrhizal fungi (AMF)-based formulate	Yes	Yes	Field	flavonoids	no change	Maybe	no interaction	Garlic	Two species in the same paper
7a	Golubkina	2020	10.3390/plants9010084	Biostimulant	selenium in interaction with the application of an arbuscular mycorrhizal fungi (AMF)-based formulate	Yes	Yes	Field	calcium	positive	Maybe	no interaction	Garlic	Two species in the same paper
7a	Golubkina	2020	10.3390/plants9010084	Biostimulant	selenium in interaction with the application of an arbuscular mycorrhizal fungi (AMF)-based formulate	Yes	Yes	Field	magnesium	positive	Maybe	no interaction	Garlic	Two species in the same paper
7a	Golubkina	2020	10.3390/plants9010084	Biostimulant	selenium in interaction with the application of an arbuscular mycorrhizal fungi (AMF)-based formulate	Yes	Yes	Field	selenium	positive	Maybe	interaction effects	Garlic	Two species in the same paper
7a	Golubkina	2020	10.3390/plants9010084	Biostimulant	selenium in interaction with the application of an arbuscular mycorrhizal fungi (AMF)-based formulate	Yes	Yes	Field	copper	no change	Maybe	also with Se	Garlic	Two species in the same paper
7a	Golubkina	2020	10.3390/plants9010084	Biostimulant	selenium in interaction with the application of an arbuscular mycorrhizal fungi (AMF)-based formulate	Yes	Yes	Field	iron	no change	Maybe	interaction with Se (increase when both applied)	Garlic	Two species in the same paper
7a	Golubkina	2020	10.3390/plants9010084	Biostimulant	selenium in interaction with the application of an arbuscular mycorrhizal fungi (AMF)-based formulate	Yes	Yes	Field	zinc	no change	Maybe	interaction with Se (increase when both applied)	Garlic	Two species in the same paper
7a	Golubkina	2020	10.3390/plants9010084	Biostimulant	selenium in interaction with the application of an arbuscular mycorrhizal fungi (AMF)-based formulate	Yes	Yes	Field	manganese	no change	Maybe	no interaction	Garlic	Two species in the same paper
7b	Golubkina	2020	10.3390/plants9010084	Biostimulant	selenium in interaction with the application of an arbuscular mycorrhizal fungi (AMF)-based formulate	Yes	Yes	Field	Vit-C	no change	Maybe	interaction with Se (increase when both applied)	Onion	Two species in the same paper
7b	Golubkina	2020	10.3390/plants9010084	Biostimulant	selenium in interaction with the application of an arbuscular mycorrhizal fungi (AMF)-based formulate	Yes	Yes	Field	phenolics	positive	Maybe	decrease when with selenium	Onion	Two species in the same paper
7b	Golubkina	2020	10.3390/plants9010084	Biostimulant	selenium in interaction with the application of an arbuscular mycorrhizal fungi (AMF)-based formulate	Yes	Yes	Field	flavonoids	no change	Maybe	interaction with Se (increase when both applied)	Onion	Two species in the same paper
7b	Golubkina	2020	10.3390/plants9010084	Biostimulant	selenium in interaction with the application of an arbuscular mycorrhizal fungi (AMF)-based formulate	Yes	Yes	Field	calcium	positive	Maybe	no interaction	Onion	Two species in the same paper
7b	Golubkina	2020	10.3390/plants9010084	Biostimulant	selenium in interaction with the application of an arbuscular mycorrhizal fungi (AMF)-based formulate	Yes	Yes	Field	magnesium	no change	Maybe	interaction with Se (increase when both applied)	Onion	Two species in the same paper
7b	Golubkina	2020	10.3390/plants9010084	Biostimulant	selenium in interaction with the application of an arbuscular mycorrhizal fungi (AMF)-based formulate	Yes	Yes	Field	selenium	positive	Maybe	interaction effects	Onion	Two species in the same paper
7b	Golubkina	2020	10.3390/plants9010084	Biostimulant	selenium in interaction with the application of an arbuscular mycorrhizal fungi (AMF)-based formulate	Yes	Yes	Field	copper	positive	Maybe	also with Se	Onion	Two species in the same paper
7b	Golubkina	2020	10.3390/plants9010084	Biostimulant	selenium in interaction with the application of an arbuscular mycorrhizal fungi (AMF)-based formulate	Yes	Yes	Field	iron	positive	Maybe	also with Se	Onion	Two species in the same paper
7b	Golubkina	2020	10.3390/plants9010084	Biostimulant	selenium in interaction with the application of an arbuscular mycorrhizal fungi (AMF)-based formulate	Yes	Yes	Field	zinc	no change	Maybe	no interaction	Onion	Two species in the same paper
7b	Golubkina	2020	10.3390/plants9010084	Biostimulant	selenium in interaction with the application of an arbuscular mycorrhizal fungi (AMF)-based formulate	Yes	Yes	Field	manganese	no change	Maybe	interaction with Se (increase when both applied)	Onion	Two species in the same paper
8	Lee	2012	10.7235/hort.2012.11086	Organic fertilisers	composted pig manure applications on organically managed intermediate-day onion	Yes	Yes	Field	calcium	no change	Yes		Onion
8	Lee	2012	10.7235/hort.2012.11086	Organic fertilisers	composted pig manure applications on organically managed intermediate-day onion	Yes	Yes	Field	magnesium	no change	Yes		Onion
9	Lundegårdh	2008	10.1021/jf071710s	Organic fertilisers	red clover (Trifolium pratense L.) green manure in 9 different treatements	Yes	Yes	Field	Vit-C	positive	Maybe	in most treatments	Leek
10	Xiao	2013	10.1371/journal.pone.0062173	Intercropping	cucumber with different garlic desnis	Yes	Yes	Pot	NA	NA	NA	no micronutrients in garlic	Garlic (Allium sativum L.)	ALSO CUCUMBER TO BE COPIED TO OTHER
11	Vidigal	2010	10.1590/S0102-05362010000200005	Organic fertilisers	Exclude, Portuguese language, organic swine manure compost	Yes	Not sure	Field	NA	NA	NA	Excluded, reported nutrient removal of Ca and Mg	Onion
12	Rathod	2009	10.1016/j.apsoil.2008.11.001	Organic fertilisers	Exclude, gamma irradiated sewage sludge as fertilizer, FYM as control	No	Yes	Field	NA	no change	Maybe	Ca, Fe, Mn, Zn data reported for three years	Onion
13	Lee	2011	10.21273/HORTSCI.46.3.470	Organic fertilisers	The effect of nitrogen (N), phosphorus (P), and potassium (K) supply on the growth and nutrient uptake of intermediate-day onions (Allium cepa L.) was investigated in a double cropping systemof rice and onion inwhich rice strawhad been annually applied	Yes	Yes	Field	NA	NA	NA	only NPK measured in bulbs	Onion
14	Lee	2016	10.12972/kjhst.20160085	Survey	Exclude, soil and onion bulbs were collected from fields in six onion growing regions in Korea, during the growing season of 2011-2012	No	Yes	Field	NA	NA	NA	total phenolics (TP), total flavonoids (TF), Ca and Mg measured and with regional differences in TP, TF, Mg	Onion
15	Warman	2005	10.1080/01448765.2005.9755310	Organic fertilisers	animal manure, food waste, yard waste and straw, racetrack bedding	Yes	Yes	Field	calcium	no change	No	useful narrative text, also non-significant changes in leaf composition	Onion	COPIED FROM TOMATO
15	Warman	2005	10.1080/01448765.2005.9755310	Organic fertilisers	animal manure, food waste, yard waste and straw, racetrack bedding	Yes	Yes	Field	magnesium	no change	No	useful narrative text, also non-significant changes in leaf composition	Onion	COPIED FROM TOMATO
15	Warman	2005	10.1080/01448765.2005.9755310	Organic fertilisers	animal manure, food waste, yard waste and straw, racetrack bedding	Yes	Yes	Field	iron	no change	No	useful narrative text, also non-significant changes in leaf composition	Onion	COPIED FROM TOMATO
15	Warman	2005	10.1080/01448765.2005.9755310	Organic fertilisers	animal manure, food waste, yard waste and straw, racetrack bedding	Yes	Yes	Field	manganese	no change	No	useful narrative text, also non-significant changes in leaf composition	Onion	COPIED FROM TOMATO
15	Warman	2005	10.1080/01448765.2005.9755310	Organic fertilisers	animal manure, food waste, yard waste and straw, racetrack bedding	Yes	Yes	Field	copper	no change	No	useful narrative text, also non-significant changes in leaf composition	Onion	COPIED FROM TOMATO
15	Warman	2005	10.1080/01448765.2005.9755310	Organic fertilisers	animal manure, food waste, yard waste and straw, racetrack bedding	Yes	Yes	Field	zinc	no change	No	useful narrative text, also non-significant changes in leaf composition	Onion	COPIED FROM TOMATO
16	Stavridou	2012	10.1007/s11104-011-0940-6	Organic fertilisers	tested catch crops (Italian ryegrass, fodder radish and hairy vetch) under different fertiliser regimes to reduce soil Se content in the autumn and to increase its availability in spring to the succeeding crop	Yes	Yes	Field	selenium	negative	Maybe	Also cabbage	Onion	ALSO CABBAGE TO BE COPIED TO OTHER
17	Rodríguez	2012		Organic fertilisers	effect of three organic fertilizations on garlic production, and b) to determine the macronutrient content in leaves during the crop cycle	Yes	No	Field	NA	NA	NA	Only N and K measured	Garlic
18	Salo	2002	10.17660/ActaHortic.2002.571.28	Fertigation	Exclude	No	No	Field	NA	NA	NA	NPK measured, also in cabbage and carrot	Onion	ALSO CABBAGE AND CARROT TO BE COPIED TO OTHER
19	Pokluda	2014		Deficit irrigation	one level of deficit vs control	Yes	Yes	Field	NA	NA	NA	Only total antioxidants	Leek	COPIED FROM TOMATO
20	Fjelkner-Modig	2001		Organic fertilisers	Includes rotations, multiple crops	Yes	Yes	Field	Vit-C	no change	Yes	six years of data, good review	Onion	COPIED FROM OTHER
20	Fjelkner-Modig	2001		Organic fertilisers	Includes rotations, multiple crops	Yes	Yes	Field	calcium	no change	Yes	six years of data, good review	Onion	COPIED FROM OTHER
20	Fjelkner-Modig	2001		Organic fertilisers	Includes rotations, multiple crops	Yes	Yes	Field	magnesium	no change	Yes	six years of data, good review	Onion	COPIED FROM OTHER
20	Fjelkner-Modig	2001		Organic fertilisers	Includes rotations, multiple crops	Yes	Yes	Field	copper	no change	Yes	six years of data, good review	Onion	COPIED FROM OTHER
20	Fjelkner-Modig	2001		Organic fertilisers	Includes rotations, multiple crops	Yes	Yes	Field	manganese	no change	Yes	six years of data, good review	Onion	COPIED FROM OTHER
20	Fjelkner-Modig	2001		Organic fertilisers	Includes rotations, multiple crops	Yes	Yes	Field	zinc	no change	Yes	six years of data, good review	Onion	COPIED FROM OTHER
20	Fjelkner-Modig	2001		Organic fertilisers	Includes rotations, multiple crops	Yes	Yes	Field	iron	no change	Yes	six years of data, good review	Onion	COPIED FROM OTHER

## Sheet: Other crops
	Article	First author	Year	DOI	Practice	Treatment notes	Regenerative	Edible tissue	Study type	Nutrient	Direction of effect	Can data be used in quantitative meta-analysis?	Notes	Species
	1	Wen	2002	10.1023/A:1020661225434	Organic fertilisers	Composted cattle manure, also sewage sludges	Yes	Yes	Field	zinc	no change	Maybe	Sewage sludge not considered	Lettuce (Lactuca sativa)
Exclude	2	Naveed	2020	10.3390/su12030846	Organic fertilisers	Composted cattle manure	Yes	No	Pot	NA	NA	NA	NPK measured in leaves	Oilseed rape (Brassica napus)
	3	Veladžić	2008		Organic fertilisers	Sheep manure	Yes	Yes	Field	calcium	negative	No		Carrot (Daucus carota)
Exclude	4	Machado	2017	10.1007/s11356-016-7822-7	Irrigation	Exclude, algal contaminated water at two rates	No	Yes	Pot	Vit-C	negative	No	two harvests, dubious statistics	Carrot (Daucus carota)
Exclude	4	Machado	2017	10.1007/s11356-016-7822-7	Irrigation	Exclude, algal contaminated water at two rates	No	Yes	Pot	beta-carotene	no change	No	two harvests, dubious statistics	Carrot (Daucus carota)
Exclude	4	Machado	2017	10.1007/s11356-016-7822-7	Irrigation	Exclude, algal contaminated water at two rates	No	Yes	Pot	calcium	no change	No	two harvests, dubious statistics	Carrot (Daucus carota)
Exclude	4	Machado	2017	10.1007/s11356-016-7822-7	Irrigation	Exclude, algal contaminated water at two rates	No	Yes	Pot	magnesium	both directions	No	two harvests, dubious statistics	Carrot (Daucus carota)
Exclude	4	Machado	2017	10.1007/s11356-016-7822-7	Irrigation	Exclude, algal contaminated water at two rates	No	Yes	Pot	copper	both directions	No	two harvests, dubious statistics	Carrot (Daucus carota)
Exclude	4	Machado	2017	10.1007/s11356-016-7822-7	Irrigation	Exclude, algal contaminated water at two rates	No	Yes	Pot	manganese	positive	No	two harvests, dubious statistics	Carrot (Daucus carota)
Exclude	4	Machado	2017	10.1007/s11356-016-7822-7	Irrigation	Exclude, algal contaminated water at two rates	No	Yes	Pot	zinc	positive	No	two harvests, dubious statistics	Carrot (Daucus carota)
Exclude	4	Machado	2017	10.1007/s11356-016-7822-7	Irrigation	Exclude, algal contaminated water at two rates	No	Yes	Pot	iron	positive	No	two harvests, dubious statistics	Carrot (Daucus carota)
	5	Oguntade	2019	10.1007/s40093-018-0232-8	Organic fertilisers	Poultry manure, also composted kitchen waste	Yes	Yes	Field	copper	positive	Maybe	contamination study, marginal significance	Jute mallow (Corchorus olitorius)
	5	Oguntade	2019	10.1007/s40093-018-0232-8	Organic fertilisers	Poultry manure, also composted kitchen waste	Yes	Yes	Field	manganese	no change	Maybe	contamination study	Jute mallow (Corchorus olitorius)
	5	Oguntade	2019	10.1007/s40093-018-0232-8	Organic fertilisers	Poultry manure, also composted kitchen waste	Yes	Yes	Field	zinc	no change	Maybe	contamination study	Jute mallow (Corchorus olitorius)
	5	Oguntade	2019	10.1007/s40093-018-0232-8	Organic fertilisers	Poultry manure, also composted kitchen waste	Yes	Yes	Field	iron	no change	Maybe	contamination study	Jute mallow (Corchorus olitorius)
Exclude	6	You	2021	10.1016/j.scitotenv.2020.144893	Organic fertilisers	In combination with biochar	Yes	Yes	Pot	carotenoids	positive	Maybe	graph	Ice plant (Mesembryanthemum crystallinum)
Exclude	6	You	2021	10.1016/j.scitotenv.2020.144893	Organic fertilisers	In combination with biochar	Yes	Yes	Pot	magnesium	negative	Maybe	as reported in text	Ice plant (Mesembryanthemum crystallinum)
Exclude	6	You	2021	10.1016/j.scitotenv.2020.144893	Organic fertilisers	In combination with biochar	Yes	Yes	Pot	copper	positive	Maybe	as reported in text	Ice plant (Mesembryanthemum crystallinum)
Exclude	6	You	2021	10.1016/j.scitotenv.2020.144893	Organic fertilisers	In combination with biochar	Yes	Yes	Pot	zinc	positive	Maybe	graph	Ice plant (Mesembryanthemum crystallinum)
Exclude	7a	Kloss	2014	10.1002/jpln.201200282	Organic fertilisers	Different soils and feedstocks, used the woodchip feedstock here	Yes	No	Pot	calcium	positive	Maybe	in two of three soils	Mustard (Sinapis alba)
Exclude	7a	Kloss	2014	10.1002/jpln.201200282	Organic fertilisers	Different soils and feedstocks, used the woodchip feedstock here	Yes	No	Pot	magnesium	negative	Maybe	in one of three soils	Mustard (Sinapis alba)
Exclude	7a	Kloss	2014	10.1002/jpln.201200282	Organic fertilisers	Different soils and feedstocks, used the woodchip feedstock here	Yes	No	Pot	copper	negative	Maybe	in all three soils	Mustard (Sinapis alba)
Exclude	7a	Kloss	2014	10.1002/jpln.201200282	Organic fertilisers	Different soils and feedstocks, used the woodchip feedstock here	Yes	No	Pot	manganese	negative	Maybe	in one of three soils	Mustard (Sinapis alba)
Exclude	7a	Kloss	2014	10.1002/jpln.201200282	Organic fertilisers	Different soils and feedstocks, used the woodchip feedstock here	Yes	No	Pot	zinc	negative	Maybe	in two of three soils	Mustard (Sinapis alba)
Exclude	7a	Kloss	2014	10.1002/jpln.201200282	Organic fertilisers	Different soils and feedstocks, used the woodchip feedstock here	Yes	No	Pot	iron	negative	Maybe	in one of three soils	Mustard (Sinapis alba)
Exclude	7b	Kloss	2014	10.1002/jpln.201200282	Organic fertilisers	Different soils and feedstocks, used the woodchip feedstock here	Yes	No	Pot	calcium	no change	Maybe	in all three soils	Barley (Hordeum vulgare)
Exclude	7b	Kloss	2014	10.1002/jpln.201200282	Organic fertilisers	Different soils and feedstocks, used the woodchip feedstock here	Yes	No	Pot	magnesium	positive	Maybe	in two of three soils	Barley (Hordeum vulgare)
Exclude	7b	Kloss	2014	10.1002/jpln.201200282	Organic fertilisers	Different soils and feedstocks, used the woodchip feedstock here	Yes	No	Pot	copper	positive	Maybe	in one of three soils	Barley (Hordeum vulgare)
Exclude	7b	Kloss	2014	10.1002/jpln.201200282	Organic fertilisers	Different soils and feedstocks, used the woodchip feedstock here	Yes	No	Pot	manganese	negative	Maybe	in one of three soils	Barley (Hordeum vulgare)
Exclude	7b	Kloss	2014	10.1002/jpln.201200282	Organic fertilisers	Different soils and feedstocks, used the woodchip feedstock here	Yes	No	Pot	zinc	no change	Maybe	in all three soils	Barley (Hordeum vulgare)
Exclude	7b	Kloss	2014	10.1002/jpln.201200282	Organic fertilisers	Different soils and feedstocks, used the woodchip feedstock here	Yes	No	Pot	iron	negative	Maybe	in one of three soils	Barley (Hordeum vulgare)
	8	Volkogon	2021	10.3389/fsufs.2021.606379	Biostimulants	Different combinations of NPK, green manures, with Azospirillum brasilense 410	Yes	Yes	Field	Vit-C	positive	Yes	increased under green manure and inoculation treatments	Potato (Solanum tuberosum)
Exclude	9	Borowska	2009		Organic fertilisers	Manure with mineral N (after rotation)	Yes	No	Field	selenium	positive	No	Exclude clover, no statistics	Red clover (Trifolium pretense)
	10	Hernández-Aranda	2021	10.3390/agronomy11061173	Organic fertilisers	Banana rachis and rice straw mulch, at two water levels	Yes	Yes	Field	calcium	no change	Maybe		Bell pepper (Capsicum annuum)
	10	Hernández-Aranda	2021	10.3390/agronomy11061173	Organic fertilisers	Banana rachis and rice straw mulch, at two water levels	Yes	Yes	Field	magnesium	no change	Maybe		Bell pepper (Capsicum annuum)
	10	Hernández-Aranda	2021	10.3390/agronomy11061173	Organic fertilisers	Banana rachis and rice straw mulch, at two water levels	Yes	Yes	Field	copper	positive	Maybe		Bell pepper (Capsicum annuum)
	10	Hernández-Aranda	2021	10.3390/agronomy11061173	Organic fertilisers	Banana rachis and rice straw mulch, at two water levels	Yes	Yes	Field	manganese	no change	Maybe		Bell pepper (Capsicum annuum)
	10	Hernández-Aranda	2021	10.3390/agronomy11061173	Organic fertilisers	Banana rachis and rice straw mulch, at two water levels	Yes	Yes	Field	zinc	positive	Maybe		Bell pepper (Capsicum annuum)
	10	Hernández-Aranda	2021	10.3390/agronomy11061173	Organic fertilisers	Banana rachis and rice straw mulch, at two water levels	Yes	Yes	Field	iron	no change	Maybe		Bell pepper (Capsicum annuum)
Exclude	11a	Colla	2015	10.1002/jsfa.6875	Biostimulants	Glomus intraradices and Trichoderma atroviride tablet	Yes	No	Pot	calcium	no change	Maybe	Some minor increases in leaf Fe, Mg, Zn composition reported	Lettuce (Lactuca sativa)	COPIED FROM TOMATO
Exclude	11a	Colla	2015	10.1002/jsfa.6875	Biostimulants	Glomus intraradices and Trichoderma atroviride tablet	Yes	No	Pot	magnesium	positive	Maybe	Some minor increases in leaf Fe, Mg, Zn composition reported	Lettuce (Lactuca sativa)	COPIED FROM TOMATO
Exclude	11a	Colla	2015	10.1002/jsfa.6875	Biostimulants	Glomus intraradices and Trichoderma atroviride tablet	Yes	No	Pot	copper	no change	Maybe	Some minor increases in leaf Fe, Mg, Zn composition reported	Lettuce (Lactuca sativa)	COPIED FROM TOMATO
Exclude	11a	Colla	2015	10.1002/jsfa.6875	Biostimulants	Glomus intraradices and Trichoderma atroviride tablet	Yes	No	Pot	manganese	no change	Maybe	Some minor increases in leaf Fe, Mg, Zn composition reported	Lettuce (Lactuca sativa)	COPIED FROM TOMATO
Exclude	11a	Colla	2015	10.1002/jsfa.6875	Biostimulants	Glomus intraradices and Trichoderma atroviride tablet	Yes	No	Pot	zinc	positive	Maybe	Some minor increases in leaf Fe, Mg, Zn composition reported	Lettuce (Lactuca sativa)	COPIED FROM TOMATO
Exclude	11a	Colla	2015	10.1002/jsfa.6875	Biostimulants	Glomus intraradices and Trichoderma atroviride tablet	Yes	No	Pot	iron	positive	Maybe	Some minor increases in leaf Fe, Mg, Zn composition reported	Lettuce (Lactuca sativa)	COPIED FROM TOMATO
Exclude	11b	Colla	2015	10.1002/jsfa.6875	Biostimulants	Glomus intraradices and Trichoderma atroviride tablet	Yes	No	Pot	calcium	no change	Maybe	Some minor increases in leaf Fe, Mg, Zn composition reported	Melon (Cucumis melo)	COPIED FROM TOMATO
Exclude	11b	Colla	2015	10.1002/jsfa.6875	Biostimulants	Glomus intraradices and Trichoderma atroviride tablet	Yes	No	Pot	magnesium	positive	Maybe	Some minor increases in leaf Fe, Mg, Zn composition reported	Melon (Cucumis melo)	COPIED FROM TOMATO
Exclude	11b	Colla	2015	10.1002/jsfa.6875	Biostimulants	Glomus intraradices and Trichoderma atroviride tablet	Yes	No	Pot	copper	no change	Maybe	Some minor increases in leaf Fe, Mg, Zn composition reported	Melon (Cucumis melo)	COPIED FROM TOMATO
Exclude	11b	Colla	2015	10.1002/jsfa.6875	Biostimulants	Glomus intraradices and Trichoderma atroviride tablet	Yes	No	Pot	manganese	positive	Maybe	Some minor increases in leaf Fe, Mg, Zn composition reported	Melon (Cucumis melo)	COPIED FROM TOMATO
Exclude	11b	Colla	2015	10.1002/jsfa.6875	Biostimulants	Glomus intraradices and Trichoderma atroviride tablet	Yes	No	Pot	zinc	no change	Maybe	Some minor increases in leaf Fe, Mg, Zn composition reported	Melon (Cucumis melo)	COPIED FROM TOMATO
Exclude	11b	Colla	2015	10.1002/jsfa.6875	Biostimulants	Glomus intraradices and Trichoderma atroviride tablet	Yes	No	Pot	iron	positive	Maybe	Some minor increases in leaf Fe, Mg, Zn composition reported	Melon (Cucumis melo)	COPIED FROM TOMATO
Exclude	11c	Colla	2015	10.1002/jsfa.6875	Biostimulants	Glomus intraradices and Trichoderma atroviride tablet	Yes	No	Pot	calcium	positive	Maybe	Some minor increases in leaf Fe, Mg, Zn composition reported	Pepper (Capsicum annuum)	COPIED FROM TOMATO
Exclude	11c	Colla	2015	10.1002/jsfa.6875	Biostimulants	Glomus intraradices and Trichoderma atroviride tablet	Yes	No	Pot	magnesium	positive	Maybe	Some minor increases in leaf Fe, Mg, Zn composition reported	Pepper (Capsicum annuum)	COPIED FROM TOMATO
Exclude	11c	Colla	2015	10.1002/jsfa.6875	Biostimulants	Glomus intraradices and Trichoderma atroviride tablet	Yes	No	Pot	copper	no change	Maybe	Some minor increases in leaf Fe, Mg, Zn composition reported	Pepper (Capsicum annuum)	COPIED FROM TOMATO
Exclude	11c	Colla	2015	10.1002/jsfa.6875	Biostimulants	Glomus intraradices and Trichoderma atroviride tablet	Yes	No	Pot	manganese	positive	Maybe	Some minor increases in leaf Fe, Mg, Zn composition reported	Pepper (Capsicum annuum)	COPIED FROM TOMATO
Exclude	11c	Colla	2015	10.1002/jsfa.6875	Biostimulants	Glomus intraradices and Trichoderma atroviride tablet	Yes	No	Pot	zinc	positive	Maybe	Some minor increases in leaf Fe, Mg, Zn composition reported	Pepper (Capsicum annuum)	COPIED FROM TOMATO
Exclude	11c	Colla	2015	10.1002/jsfa.6875	Biostimulants	Glomus intraradices and Trichoderma atroviride tablet	Yes	No	Pot	iron	positive	Maybe	Some minor increases in leaf Fe, Mg, Zn composition reported	Pepper (Capsicum annuum)	COPIED FROM TOMATO
Exclude	11d	Colla	2015	10.1002/jsfa.6875	Biostimulants	Glomus intraradices and Trichoderma atroviride tablet	Yes	No	Pot	calcium	no change	Maybe	Some minor increases in leaf Fe, Mg, Zn composition reported	Squash (Cucurbita)	COPIED FROM TOMATO
Exclude	11d	Colla	2015	10.1002/jsfa.6875	Biostimulants	Glomus intraradices and Trichoderma atroviride tablet	Yes	No	Pot	magnesium	no change	Maybe	Some minor increases in leaf Fe, Mg, Zn composition reported	Squash (Cucurbita)	COPIED FROM TOMATO
Exclude	11d	Colla	2015	10.1002/jsfa.6875	Biostimulants	Glomus intraradices and Trichoderma atroviride tablet	Yes	No	Pot	copper	no change	Maybe	Some minor increases in leaf Fe, Mg, Zn composition reported	Squash (Cucurbita)	COPIED FROM TOMATO
Exclude	11d	Colla	2015	10.1002/jsfa.6875	Biostimulants	Glomus intraradices and Trichoderma atroviride tablet	Yes	No	Pot	manganese	positive	Maybe	Some minor increases in leaf Fe, Mg, Zn composition reported	Squash (Cucurbita)	COPIED FROM TOMATO
Exclude	11d	Colla	2015	10.1002/jsfa.6875	Biostimulants	Glomus intraradices and Trichoderma atroviride tablet	Yes	No	Pot	zinc	positive	Maybe	Some minor increases in leaf Fe, Mg, Zn composition reported	Squash (Cucurbita)	COPIED FROM TOMATO
Exclude	11d	Colla	2015	10.1002/jsfa.6875	Biostimulants	Glomus intraradices and Trichoderma atroviride tablet	Yes	No	Pot	iron	positive	Maybe	Some minor increases in leaf Fe, Mg, Zn composition reported	Squash (Cucurbita)	COPIED FROM TOMATO
Exclude	12	Kelly	2010	10.1016/j.foodchem.2009.07.022	Organic fertilisers	Exclude, survey	Yes	Yes	Survey	calcium	no change	No	Significance tests not convincing	Lettuce (Lactuca sativa)	COPIED FROM TOMATO
Exclude	12	Kelly	2010	10.1016/j.foodchem.2009.07.022	Organic fertilisers	Exclude, survey	Yes	Yes	Survey	magnesium	no change	No	Significance tests not convincing	Lettuce (Lactuca sativa)	COPIED FROM TOMATO
Exclude	12	Kelly	2010	10.1016/j.foodchem.2009.07.022	Organic fertilisers	Exclude, survey	Yes	Yes	Survey	copper	no change	No	Significance tests not convincing	Lettuce (Lactuca sativa)	COPIED FROM TOMATO
Exclude	12	Kelly	2010	10.1016/j.foodchem.2009.07.022	Organic fertilisers	Exclude, survey	Yes	Yes	Survey	zinc	no change	No	Significance tests not convincing	Lettuce (Lactuca sativa)	COPIED FROM TOMATO
Exclude	12	Kelly	2010	10.1016/j.foodchem.2009.07.022	Organic fertilisers	Exclude, survey	Yes	Yes	Survey	manganese	no change	No	Significance tests not convincing	Lettuce (Lactuca sativa)	COPIED FROM TOMATO
Exclude	12	Kelly	2010	10.1016/j.foodchem.2009.07.022	Organic fertilisers	Exclude, survey	Yes	Yes	Survey	iron	no change	No	Significance tests not convincing	Lettuce (Lactuca sativa)	COPIED FROM TOMATO
	13	Neugschwandtner	2016	10.1080/03650340.2016.1147648	Intercropping	pea, four sowing ratios with oat	Yes	Yes	Field	calcium	negative	Maybe	Difficult to interpret graphs	Oat (Avena sativa)	COPIED FROM PULSES
	13	Neugschwandtner	2016	10.1080/03650340.2016.1147648	Intercropping	pea, four sowing ratios with oat	Yes	Yes	Field	magnesium	negative	Maybe	Difficult to interpret graphs	Oat (Avena sativa)	COPIED FROM PULSES
Exclude	14a	Bañuelos	2016	10.3389/fpls.2016.01251	Organic fertilisers	Exclude, used a Se-hyperaccumulator	No	Yes	Field	selenium	positive	No	Very elevated levels	Carrot (Daucus carota)
Exclude	14b	Bañuelos	2016	10.3389/fpls.2016.01251	Organic fertilisers	Exclude, used a Se-hyperaccumulator	No	Yes	Field	selenium	positive	No	Very elevated levels	Broccoli (Brassica oleracea var. italica)
Exclude	15	Setua	2005		Organic fertilisers	various ISFM treatments and inoculations	Yes	No	Field	NA	NA	No	Exclude	Mulberry (Morus alba)
	16	Šrek	2012	10.17221/610/2011-PSE	Organic fertilisers	Cattle slurry (also NPK)	Yes	Yes	Field	calcium	no change	Yes	in peeled tubers, also measured peels, some responses when slurry applied with NPK	Potato (Solanum tuberosum)
	16	Šrek	2012	10.17221/610/2011-PSE	Organic fertilisers	Cattle slurry (also NPK)	Yes	Yes	Field	magnesium	no change	Yes	in peeled tubers, also measured peels, some responses when slurry applied with NPK	Potato (Solanum tuberosum)
	16	Šrek	2012	10.17221/610/2011-PSE	Organic fertilisers	Cattle slurry (also NPK)	Yes	Yes	Field	copper	no change	Yes	in peeled tubers, also measured peels, some responses when slurry applied with NPK	Potato (Solanum tuberosum)
	16	Šrek	2012	10.17221/610/2011-PSE	Organic fertilisers	Cattle slurry (also NPK)	Yes	Yes	Field	manganese	no change	Yes	in peeled tubers, also measured peels, some responses when slurry applied with NPK	Potato (Solanum tuberosum)
	16	Šrek	2012	10.17221/610/2011-PSE	Organic fertilisers	Cattle slurry (also NPK)	Yes	Yes	Field	zinc	no change	Yes	in peeled tubers, also measured peels, some responses when slurry applied with NPK	Potato (Solanum tuberosum)
	17	Hejcman	2013	10.17221/159/2013-PSE	Organic fertilisers	farmyard manure or poultry litter with mineral fertiliser	Yes	Yes	Field	calcium	no change	Maybe	both composts, compared with NPK alone	Barley (Hordeum vulgare)
	17	Hejcman	2013	10.17221/159/2013-PSE	Organic fertilisers	farmyard manure or poultry litter with mineral fertiliser	Yes	Yes	Field	magnesium	no change	Maybe	both composts, compared with NPK alone	Barley (Hordeum vulgare)
	17	Hejcman	2013	10.17221/159/2013-PSE	Organic fertilisers	farmyard manure or poultry litter with mineral fertiliser	Yes	Yes	Field	copper	no change	Maybe	both composts, compared with NPK alone	Barley (Hordeum vulgare)
	17	Hejcman	2013	10.17221/159/2013-PSE	Organic fertilisers	farmyard manure or poultry litter with mineral fertiliser	Yes	Yes	Field	manganese	no change	Maybe	both composts, compared with NPK alone	Barley (Hordeum vulgare)
	17	Hejcman	2013	10.17221/159/2013-PSE	Organic fertilisers	farmyard manure or poultry litter with mineral fertiliser	Yes	Yes	Field	zinc	no change	Maybe	both composts, compared with NPK alone	Barley (Hordeum vulgare)
	17	Hejcman	2013	10.17221/159/2013-PSE	Organic fertilisers	farmyard manure or poultry litter with mineral fertiliser	Yes	Yes	Field	iron	negative	Maybe	both composts, compared with NPK alone	Barley (Hordeum vulgare)
Exclude	18	Altland	2017	10.21273/HORTSCI12122-17	Organic fertilisers	Exclude, rice hull mulch as filtration	No	No	Pot	NA	NA	No	leaves	Sunflower (Helianthus annuus)
Exclude	19	Alromian	2020	10.1080/01904167.2020.1793185	Organic fertilisers	chicken residues, animal residues, and mixed organic residues	Yes	Yes	Pot	copper	positive	Yes	heavy metal study	Lettuce (Lactuca sativa)
Exclude	19	Alromian	2020	10.1080/01904167.2020.1793185	Organic fertilisers	chicken residues, animal residues, and mixed organic residues	Yes	Yes	Pot	zinc	positive	Yes	heavy metal study	Lettuce (Lactuca sativa)
	20	Zdravković	2007	10.17660/ActaHortic.2007.729.60	Organic fertilisers	manure, 6 culitvars	Yes	Yes	Field	calcium	no change	No	No statistics	Carrot (Daucus carota)
	20	Zdravković	2007	10.17660/ActaHortic.2007.729.60	Organic fertilisers	manure, 6 culitvars	Yes	Yes	Field	copper	no change	No	No statistics	Carrot (Daucus carota)
	20	Zdravković	2007	10.17660/ActaHortic.2007.729.60	Organic fertilisers	manure, 6 culitvars	Yes	Yes	Field	iron	no change	No	No statistics	Carrot (Daucus carota)
Exclude	21	Wiche	2016	10.1080/15226514.2016.1156635	Intercropping	oats and lupin	Yes	No	Field	manganese	positive	No	At higher intercropping rate	Oat (Avena sativa)
Exclude	21	Wiche	2016	10.1080/15226514.2016.1156635	Intercropping	oats and lupin	Yes	No	Field	zinc	no change	No	At neither intercropping rate	Oat (Avena sativa)
Exclude	21	Wiche	2016	10.1080/15226514.2016.1156635	Intercropping	oats and lupin	Yes	No	Field	iron	no change	No	At neither intercropping rate	Oat (Avena sativa)
	22	Chung	2017	10.1016/j.foodres.2017.10.003	Organic fertilisers	Cattle manure, food waste, and rice straw compost, two soil types	Yes	Yes	Field	Vit-E	positive	Yes	All treatments and Vit-E components significant	Korean ginseng (Panax ginseng)
	23	Demir	2020		Intercropping	lettuce intercrop	Yes	Yes	Field	Vit-C	both directions	Maybe	Depends on intercropping arrangement, and differed between years	Lettuce (Lactuca sativa)	COPIED FROM TOMATO
	24	Balci	2019	10.1007/s12649-017-0132-6	Organic fertilisers	Five varieties, hazelnut husk, hazelnut husk compost, rice hull, rice hull compost and farmyard manure	Yes	Yes	Field	Vit-C	positive	Maybe	Not in all treatments*cultivars*year combinations	Strawberry (Fragaria × ananassa)
	25	Tein	2014	10.1016/j.fcr.2013.10.012	Organic fertilisers	Rotations inlcuded, green manure and cattle manure	Yes	Yes	Field	calcium	no change	Yes	average of three years	Potato (Solanum tuberosum)
	25	Tein	2014	10.1016/j.fcr.2013.10.012	Organic fertilisers	Rotations inlcuded, green manure and cattle manure	Yes	Yes	Field	magnesium	no change	Yes	average of three years	Potato (Solanum tuberosum)
Exclude	26a	Sadeghzadeh	2021	10.1080/11263504.2020.1769215	Intercropping	Exclude, Brassica napus and barley, hydroponics	Yes	No	Pot	zinc	no change	No	old and young leaves, Fe deficient and Fe sufficient	Oilseed rape (Brassica napus)
Exclude	26a	Sadeghzadeh	2021	10.1080/11263504.2020.1769215	Intercropping	Exclude, Brassica napus and barley, hydroponics	Yes	No	Pot	iron	no change	No	old and young leaves, Fe deficient and Fe sufficient	Oilseed rape (Brassica napus)
Exclude	26b	Sadeghzadeh	2021	10.1080/11263504.2020.1769215	Intercropping	Exclude, Brassica napus and barley, hydroponics	Yes	No	Pot	zinc	no change	No	old and young leaves, Fe deficient and Fe sufficient	Barley (Hordeum vulgare)
Exclude	26b	Sadeghzadeh	2021	10.1080/11263504.2020.1769215	Intercropping	Exclude, Brassica napus and barley, hydroponics	Yes	No	Pot	iron	no change	No	old and young leaves, Fe deficient and Fe sufficient	Barley (Hordeum vulgare)
	27a	Mukherjee	2020	10.3390/su12218965	Organic fertilisers	organic manure (MNR) and conventional (CNV) farming systems, with or without arbuscular mycorrhizal fungi (AMF) treatment	Yes	Yes	Field	Vit-C	no change	Maybe	Effects of AMF, but not clear	Carrot (Daucus carota)	COPIED FROM TOMATO
	27a	Mukherjee	2020	10.3390/su12218965	Organic fertilisers	organic manure (MNR) and conventional (CNV) farming systems, with or without arbuscular mycorrhizal fungi (AMF) treatment	Yes	Yes	Field	beta-carotene	no change	Maybe	Effects of AMF, but not clear	Carrot (Daucus carota)	COPIED FROM TOMATO
	27b	Mukherjee	2020	10.3390/su12218965	Organic fertilisers	organic manure (MNR) and conventional (CNV) farming systems, with or without arbuscular mycorrhizal fungi (AMF) treatment	Yes	Yes	Field	Vit-C	no change	Maybe	Effects of AMF, but not clear	Green Pepper (Capsicum annuum)	COPIED FROM TOMATO
	27b	Mukherjee	2020	10.3390/su12218965	Organic fertilisers	organic manure (MNR) and conventional (CNV) farming systems, with or without arbuscular mycorrhizal fungi (AMF) treatment	Yes	Yes	Field	Vit-C	no change	Maybe	Effects of AMF, but not clear	Red Pepper (Capsicum annuum)	COPIED FROM TOMATO
	28	Guvenc	2006	10.1300/J064v28n04_04	Intercropping	Three years, with lettuce (Lactuca sativa L. var. longifoila), leaf lettuce (Lactuca sativa L. var. crispa), radish (Raphanus sativus L.), onion (Allium cepa L.) and snap bean (Phaseolus vulgaris)	Yes	Yes	Field	calcium	no change	Yes	Excellent paper!	Cabbage (Brassica oleracea var. Capitata)	lettuce (Lactuca sativa L. var. longifoila), leaf lettuce (Lactuca sativa L. var. crispa), radish (Raphanus sativus L.), onion (Allium cepa L.) and snap bean (Phaseolus vulgaris)
	28	Guvenc	2006	10.1300/J064v28n04_04	Intercropping	Three years, with lettuce (Lactuca sativa L. var. longifoila), leaf lettuce (Lactuca sativa L. var. crispa), radish (Raphanus sativus L.), onion (Allium cepa L.) and snap bean (Phaseolus vulgaris)	Yes	Yes	Field	magnesium	no change	Yes	Excellent paper!	Cabbage (Brassica oleracea var. Capitata)
	28	Guvenc	2006	10.1300/J064v28n04_04	Intercropping	Three years, with lettuce (Lactuca sativa L. var. longifoila), leaf lettuce (Lactuca sativa L. var. crispa), radish (Raphanus sativus L.), onion (Allium cepa L.) and snap bean (Phaseolus vulgaris)	Yes	Yes	Field	iron	no change	Yes	Excellent paper!	Cabbage (Brassica oleracea var. Capitata)
Exclude	29	Islam	2020	10.1007/s40003-020-00527-7	Organic fertilisers	Composts at two rates, poultry manure, cattle manure	Yes	Yes	Field	NA	NA	No	NPKS measured only	Cauliflower (Brassica oleracea var. botrytis)
Exclude	30	Pinto	2004	10.1016/j.scitotenv.2004.01.004	Organic fertilisers	Interactions with cadmium contaminated soil	Yes	No	Pot	copper	negative	No	Only looked at zero cadmium conditions	Sorghum (Sorghum bicolor)
Exclude	30	Pinto	2004	10.1016/j.scitotenv.2004.01.004	Organic fertilisers	Interactions with cadmium contaminated soil	Yes	No	Pot	zinc	no change	No	Only looked at zero cadmium conditions	Sorghum (Sorghum bicolor)
Exclude	30	Pinto	2004	10.1016/j.scitotenv.2004.01.004	Organic fertilisers	Interactions with cadmium contaminated soil	Yes	No	Pot	iron	negative	No	Only looked at zero cadmium conditions	Sorghum (Sorghum bicolor)
	31a	Bana	2016		Organic fertilisers	Three organic sources under intercropping with clusterbean (Cyamopsis tetragonaloba), two moistures	Yes	Yes	Field	zinc	positive	Yes	All treatments (leaf compost, leaf and dung, FYM)	Pearl millet (Pennisetum glaucum)
	31a	Bana	2016		Organic fertilisers	Three organic sources under intercropping with clusterbean (Cyamopsis tetragonaloba), two moistures	Yes	Yes	Field	iron	positive	Yes	All treatments (leaf compost, leaf and dung, FYM)	Pearl millet (Pennisetum glaucum)
	31b	Bana	2016		Intercropping	Three organic sources of mulch under intercropping with clusterbean (Cyamopsis tetragonaloba), two moistures	Yes	Yes	Field	zinc	positive	Yes	Excellent paper!	Pearl millet (Pennisetum glaucum)
	31b	Bana	2016		Intercropping	Three organic sources of mulch under intercropping with clusterbean (Cyamopsis tetragonaloba), two moistures	Yes	Yes	Field	iron	no change	Yes	Excellent paper!	Pearl millet (Pennisetum glaucum)
Exclude	32	Martins Antunes	2016		Organic fertilisers	Exclude (Portuguese language)	Yes	NA	NA	NA	NA	NA	NA	Acacia mearnsii
Exclude	33	Yildirim	2005	10.1016/j.eja.2003.11.003	Intercropping	With cos lettuce (Lactuca sativa L. var. longifoila), leaf lettuce (L. sativa L. var. crispa), radish (Raphanus sativus L.), onion (Allium cepa L.) and snap bean (Phaseolus vulgaris L. var. nanus)	Yes	No	Field	calcium	no change	No	Leaves only, all three years and crops, good narrative	Cauliflower (Brassica oleracea var. botrytis)
Exclude	33	Yildirim	2005	10.1016/j.eja.2003.11.003	Intercropping	With cos lettuce (Lactuca sativa L. var. longifoila), leaf lettuce (L. sativa L. var. crispa), radish (Raphanus sativus L.), onion (Allium cepa L.) and snap bean (Phaseolus vulgaris L. var. nanus)	Yes	No	Field	magnesium	no change	No	Leaves only, all three years and crops, good narrative	Cauliflower (Brassica oleracea var. botrytis)
Exclude	33	Yildirim	2005	10.1016/j.eja.2003.11.003	Intercropping	With cos lettuce (Lactuca sativa L. var. longifoila), leaf lettuce (L. sativa L. var. crispa), radish (Raphanus sativus L.), onion (Allium cepa L.) and snap bean (Phaseolus vulgaris L. var. nanus)	Yes	No	Field	iron	no change	No	Leaves only, all three years and crops, good narrative	Cauliflower (Brassica oleracea var. botrytis)
Exclude	34	Xiao	2013	10.1371/journal.pone.0062173	Intercropping	With green garlic	Yes	No	Pot	calcium	both directions	Maybe	Leaves only, depended on cropping density and year	Cucumber (Cucumis sativus)
Exclude	34	Xiao	2013	10.1371/journal.pone.0062173	Intercropping	With green garlic	Yes	No	Pot	magnesium	negative	Maybe	Leaves only, depended on cropping density and year	Cucumber (Cucumis sativus)
Exclude	34	Xiao	2013	10.1371/journal.pone.0062173	Intercropping	With green garlic	Yes	No	Pot	iron	negative	Maybe	Leaves only, depended on cropping density and year but in all in second year	Cucumber (Cucumis sativus)
Exclude	34	Xiao	2013	10.1371/journal.pone.0062173	Intercropping	With green garlic	Yes	No	Pot	manganese	increase	Maybe	Leaves only, depended on cropping density and year	Cucumber (Cucumis sativus)
Exclude	34	Xiao	2013	10.1371/journal.pone.0062173	Intercropping	With green garlic	Yes	No	Pot	zinc	both directions	Maybe	Leaves only, depended on cropping density and year	Cucumber (Cucumis sativus)
Exclude	35	McGrath	2000	10.2134/jeq2000.00472425002900030025x	Organic fertilisers	Exclude, temporal survey of sewage sludge application	No	Yes	Field	zinc	NA	No	Tops and roots	Carrot, Sugar Beet, Barley, Red Beet
Exclude	36	Lal	2020	10.1080/00103624.2019.1705326	Organic fertilisers	Tillage, residue application (sorghum stover, Gliricidia, zero) and N levels on sorghum rotation with castor	Yes	No	Field	zinc	positive	No	Difficult to understand methods or stats, just p-values	Sorghum (Sorghum bicolor)
Exclude	36	Lal	2020	10.1080/00103624.2019.1705326	Organic fertilisers	Tillage, residue application (sorghum stover, Gliricidia, zero) and N levels on sorghum rotation with castor	Yes	No	Field	zinc	positive	No	Difficult to understand methods or stats, just p-values	Sorghum (Sorghum bicolor)
Exclude	37	Ossom	2005		Intercropping	Intercropped with cowpea, dry bean, groundnut	Yes	NA	Field	multiple micronutrients	no change	No	ONLY ABSTRACT	Sweet potato (Ipomoea batatas)
Exclude	38	Luyima	2021	10.3390/agronomy11081664	Organic fertilisers	Nutrient enriched by co-pyrolisis with cow manure and bone meal at different rates	Yes	Yes	Pot	calcium	positive	Maybe	In some treatments	Lettuce (Lactuca sativa var. Romaine)
Exclude	38	Luyima	2021	10.3390/agronomy11081664	Organic fertilisers	Nutrient enriched by co-pyrolisis with cow manure and bone meal at different rates	Yes	Yes	Pot	magnesium	negative	Maybe	In some treatments	Lettuce (Lactuca sativa var. Romaine)
Exclude	38	Luyima	2021	10.3390/agronomy11081664	Organic fertilisers	Nutrient enriched by co-pyrolisis with cow manure and bone meal at different rates	Yes	Yes	Pot	zinc	positive	Maybe	In all treatments	Lettuce (Lactuca sativa var. Romaine)
	39	Kaack	2001	10.1080/09064710127616	Organic fertilisers	10 rates of green manure (Secale rye and hairy vetch)	Yes	Yes	Field	Vit-C	no change	Maybe	Difficult to interpret via Nmin concept	Carrot (Daucus carota)
	39	Kaack	2001	10.1080/09064710127616	Organic fertilisers	10 rates of green manure (Secale rye and hairy vetch)	Yes	Yes	Field	beta-carotene	no change	Maybe	Difficult to interpret via Nmin concept	Carrot (Daucus carota)
	39	Kaack	2001	10.1080/09064710127616	Organic fertilisers	10 rates of green manure (Secale rye and hairy vetch)	Yes	Yes	Field	calcium	no change	Maybe	Difficult to interpret via Nmin concept	Carrot (Daucus carota)
	39	Kaack	2001	10.1080/09064710127616	Organic fertilisers	10 rates of green manure (Secale rye and hairy vetch)	Yes	Yes	Field	magnesium	no change	Maybe	Difficult to interpret via Nmin concept	Carrot (Daucus carota)
Exclude	40	Nedunchezhiyan	2017		Organic fertilisers	9 treatments with different combinations of vermicompost, farmyard manure, poultry manure, vesicular arbuscular mycorrhizae, phosphorous solubilising bacteria, Azospirillum and ash	Yes	Yes	Field	NA	NA	No	Measured calcium oxalate (antinutrient), which was reduced in one treatment	Elephant foot yam (Amorphophallus paeoniifolius)
Exclude	41	Wajid	2021	10.1007/s41742-020-00287-w	Organic fertilisers	Poultry manure and cow manure	Yes	Yes	Pot	copper	positive	Maybe	Focused on contamination, difficulty to interpret statistics	Pearl millet (Pennisetum glaucum)
Exclude	41	Wajid	2021	10.1007/s41742-020-00287-w	Organic fertilisers	Poultry manure and cow manure	Yes	Yes	Pot	manganese	positive	Maybe	Focused on contamination, difficulty to interpret statistics	Pearl millet (Pennisetum glaucum)
Exclude	41	Wajid	2021	10.1007/s41742-020-00287-w	Organic fertilisers	Poultry manure and cow manure	Yes	Yes	Pot	zinc	positive	Maybe	Focused on contamination, difficulty to interpret statistics	Pearl millet (Pennisetum glaucum)
Exclude	41	Wajid	2021	10.1007/s41742-020-00287-w	Organic fertilisers	Poultry manure and cow manure	Yes	Yes	Pot	iron	positive	Maybe	Focused on contamination, difficulty to interpret statistics	Pearl millet (Pennisetum glaucum)
Exclude	42	Sindhu	2019		Biostimulants	Review, zinc-solubilising bacteria	Yes	NA	NA	zinc	NA	NA	Review	Various
	43	de Araujo Ferreira	2011		Intercropping	Can keep (Portuguese language), intercrop with radish	Yes	Yes	Field	Vit-C	no change	Maybe	Can include	Carrot (Daucus carota)
Exclude	44	Gunes	2007	10.1080/01904160701615467	Intercropping	Peanut and barley	Yes	No	Pot	calcium	no change	Yes	Whole shoots	Barley (Hordeum vulgare)	COPIED FROM PULSES
Exclude	44	Gunes	2007	10.1080/01904160701615467	Intercropping	Peanut and barley	Yes	No	Pot	manganese	no change	Yes	Whole shoots	Barley (Hordeum vulgare)	COPIED FROM PULSES
Exclude	44	Gunes	2007	10.1080/01904160701615467	Intercropping	Peanut and barley	Yes	No	Pot	zinc	no change	Yes	Whole shoots	Barley (Hordeum vulgare)	COPIED FROM PULSES
Exclude	44	Gunes	2007	10.1080/01904160701615467	Intercropping	Peanut and barley	Yes	No	Pot	iron	no change	Yes	Whole shoots	Barley (Hordeum vulgare)	COPIED FROM PULSES
Exclude	45	Verbree	2015	10.1007/s11104-014-2244-0	Intercropping	Shea (Vitellaria paradoxa) agroforestry	Yes	Yes	Survey	zinc	positive	No	Narrative, small effect on grain Zn in some transects on some soil types	Sorghum (Sorghum bicolor)
	46	Iwuagwu	2019	10.1080/00103624.2019.1648491	Organic fertilisers	Cow dung and rice husk	Yes	Yes	Field	calcium	no change	Maybe	non-significant increase	Cocoyam (Colocasia esculent var. NCe001)
	46	Iwuagwu	2019	10.1080/00103624.2019.1648491	Organic fertilisers	Cow dung and rice husk	Yes	Yes	Field	magnesium	no change	Maybe	non-significant increase	Cocoyam (Colocasia esculent var. NCe001)
Exclude	47a	Warman	2005	10.1080/01448765.2005.9755310	Organic fertilisers	animal manure, food waste, yard waste and straw, racetrack bedding	Yes	No	Field	calcium	no change	No	useful narrative text, only non-significant changes in leaf composition	Brussels sprout (Brassica oleracea var. gemmifera)	COPIED FROM TOMATO
Exclude	47a	Warman	2005	10.1080/01448765.2005.9755310	Organic fertilisers	animal manure, food waste, yard waste and straw, racetrack bedding	Yes	No	Field	magnesium	no change	No	useful narrative text, only non-significant changes in leaf composition	Brussels sprout (Brassica oleracea var. gemmifera)	COPIED FROM TOMATO
Exclude	47a	Warman	2005	10.1080/01448765.2005.9755310	Organic fertilisers	animal manure, food waste, yard waste and straw, racetrack bedding	Yes	No	Field	iron	no change	No	useful narrative text, only non-significant changes in leaf composition	Brussels sprout (Brassica oleracea var. gemmifera)	COPIED FROM TOMATO
Exclude	47a	Warman	2005	10.1080/01448765.2005.9755310	Organic fertilisers	animal manure, food waste, yard waste and straw, racetrack bedding	Yes	No	Field	manganese	no change	No	useful narrative text, only non-significant changes in leaf composition	Brussels sprout (Brassica oleracea var. gemmifera)	COPIED FROM TOMATO
Exclude	47a	Warman	2005	10.1080/01448765.2005.9755310	Organic fertilisers	animal manure, food waste, yard waste and straw, racetrack bedding	Yes	No	Field	copper	no change	No	useful narrative text, only non-significant changes in leaf composition	Brussels sprout (Brassica oleracea var. gemmifera)	COPIED FROM TOMATO
Exclude	47a	Warman	2005	10.1080/01448765.2005.9755310	Organic fertilisers	animal manure, food waste, yard waste and straw, racetrack bedding	Yes	No	Field	zinc	no change	No	useful narrative text, only non-significant changes in leaf composition	Brussels sprout (Brassica oleracea var. gemmifera)	COPIED FROM TOMATO
	47b	Warman	2005	10.1080/01448765.2005.9755310	Organic fertilisers	animal manure, food waste, yard waste and straw, racetrack bedding	Yes	Yes	Field	calcium	no change	No	useful narrative text, also non-significant changes in leaf composition	Carrot (Daucus carota)	COPIED FROM TOMATO
	47b	Warman	2005	10.1080/01448765.2005.9755310	Organic fertilisers	animal manure, food waste, yard waste and straw, racetrack bedding	Yes	Yes	Field	magnesium	no change	No	useful narrative text, also non-significant changes in leaf composition	Carrot (Daucus carota)	COPIED FROM TOMATO
	47b	Warman	2005	10.1080/01448765.2005.9755310	Organic fertilisers	animal manure, food waste, yard waste and straw, racetrack bedding	Yes	Yes	Field	iron	no change	No	useful narrative text, also non-significant changes in leaf composition	Carrot (Daucus carota)	COPIED FROM TOMATO
	47b	Warman	2005	10.1080/01448765.2005.9755310	Organic fertilisers	animal manure, food waste, yard waste and straw, racetrack bedding	Yes	Yes	Field	manganese	no change	No	useful narrative text, also non-significant changes in leaf composition	Carrot (Daucus carota)	COPIED FROM TOMATO
	47b	Warman	2005	10.1080/01448765.2005.9755310	Organic fertilisers	animal manure, food waste, yard waste and straw, racetrack bedding	Yes	Yes	Field	copper	no change	No	useful narrative text, also non-significant changes in leaf composition	Carrot (Daucus carota)	COPIED FROM TOMATO
	47b	Warman	2005	10.1080/01448765.2005.9755310	Organic fertilisers	animal manure, food waste, yard waste and straw, racetrack bedding	Yes	Yes	Field	zinc	no change	No	useful narrative text, also non-significant changes in leaf composition	Carrot (Daucus carota)	COPIED FROM TOMATO
Exclude	47c	Warman	2005	10.1080/01448765.2005.9755310	Organic fertilisers	animal manure, food waste, yard waste and straw, racetrack bedding	Yes	No	Field	calcium	no change	No	useful narrative text, only non-significant changes in leaf composition	Cauliflower (Brassica oleracea var. botrytis)	COPIED FROM TOMATO
Exclude	47c	Warman	2005	10.1080/01448765.2005.9755310	Organic fertilisers	animal manure, food waste, yard waste and straw, racetrack bedding	Yes	No	Field	magnesium	no change	No	useful narrative text, only non-significant changes in leaf composition	Cauliflower (Brassica oleracea var. botrytis)	COPIED FROM TOMATO
Exclude	47c	Warman	2005	10.1080/01448765.2005.9755310	Organic fertilisers	animal manure, food waste, yard waste and straw, racetrack bedding	Yes	No	Field	iron	no change	No	useful narrative text, only non-significant changes in leaf composition	Cauliflower (Brassica oleracea var. botrytis)	COPIED FROM TOMATO
Exclude	47c	Warman	2005	10.1080/01448765.2005.9755310	Organic fertilisers	animal manure, food waste, yard waste and straw, racetrack bedding	Yes	No	Field	manganese	no change	No	useful narrative text, only non-significant changes in leaf composition	Cauliflower (Brassica oleracea var. botrytis)	COPIED FROM TOMATO
Exclude	47c	Warman	2005	10.1080/01448765.2005.9755310	Organic fertilisers	animal manure, food waste, yard waste and straw, racetrack bedding	Yes	No	Field	copper	no change	No	useful narrative text, only non-significant changes in leaf composition	Cauliflower (Brassica oleracea var. botrytis)	COPIED FROM TOMATO
Exclude	47c	Warman	2005	10.1080/01448765.2005.9755310	Organic fertilisers	animal manure, food waste, yard waste and straw, racetrack bedding	Yes	No	Field	zinc	no change	No	useful narrative text, only non-significant changes in leaf composition	Cauliflower (Brassica oleracea var. botrytis)	COPIED FROM TOMATO
	47d	Warman	2005	10.1080/01448765.2005.9755310	Organic fertilisers	animal manure, food waste, yard waste and straw, racetrack bedding	Yes	Yes	Field	calcium	no change	No	useful narrative text, also non-significant changes in leaf composition	Red Pepper (Capsicum annuum)	COPIED FROM TOMATO
	47d	Warman	2005	10.1080/01448765.2005.9755310	Organic fertilisers	animal manure, food waste, yard waste and straw, racetrack bedding	Yes	Yes	Field	magnesium	no change	No	useful narrative text, also non-significant changes in leaf composition	Red Pepper (Capsicum annuum)	COPIED FROM TOMATO
	47d	Warman	2005	10.1080/01448765.2005.9755310	Organic fertilisers	animal manure, food waste, yard waste and straw, racetrack bedding	Yes	Yes	Field	iron	no change	No	useful narrative text, also non-significant changes in leaf composition	Red Pepper (Capsicum annuum)	COPIED FROM TOMATO
	47d	Warman	2005	10.1080/01448765.2005.9755310	Organic fertilisers	animal manure, food waste, yard waste and straw, racetrack bedding	Yes	Yes	Field	manganese	no change	No	useful narrative text, also non-significant changes in leaf composition	Red Pepper (Capsicum annuum)	COPIED FROM TOMATO
	47d	Warman	2005	10.1080/01448765.2005.9755310	Organic fertilisers	animal manure, food waste, yard waste and straw, racetrack bedding	Yes	Yes	Field	copper	no change	No	useful narrative text, also non-significant changes in leaf composition	Red Pepper (Capsicum annuum)	COPIED FROM TOMATO
	47d	Warman	2005	10.1080/01448765.2005.9755310	Organic fertilisers	animal manure, food waste, yard waste and straw, racetrack bedding	Yes	Yes	Field	zinc	no change	No	useful narrative text, also non-significant changes in leaf composition	Red Pepper (Capsicum annuum)	COPIED FROM TOMATO
	48	Stavridou	2012	10.1007/s11104-011-0940-6	Organic fertilisers	tested catch crops (Italian ryegrass, fodder radish and hairy vetch) under different fertiliser regimes to reduce soil Se content in the autumn and to increase its availability in spring to the succeeding crop	Yes	Yes	Field	selenium	no change	Maybe	Also onion	Cabbage (Brassica oleracea var. Capitata)	COPIED FROM ALLIUMS
Exclude	49a	Salo	2002	10.17660/ActaHortic.2002.571.28	Fertigation	Exclude	No	No	Field	NA	NA	NA	NPK measured, also in cabbage and carrot	Cabbage (Brassica oleracea var. Capitata)	COPIED FROM ALLIUMS
Exclude	49b	Salo	2002	10.17660/ActaHortic.2002.571.28	Fertigation	Exclude	No	No	Field	NA	NA	NA	NPK measured, also in cabbage and carrot	Carrot (Daucus carota)	COPIED FROM ALLIUMS
	50a	Pokluda	2014		Irrigation	one level of deficit vs control	Yes	Yes	Field	carotenoids	no change	Maybe	Only referred to in text	Red Pepper (Capsicum annuum)	COPIED FROM TOMATO
	50b	Pokluda	2014		Irrigation	one level of deficit vs control	Yes	Yes	Field	carotenoids	no change	Maybe	Only referred to in text	Lettuce (Lactuca sativa)	COPIED FROM TOMATO
	51a	Fjelkner-Modig	2001		Organic fertilisers	Includes rotations, multiple crops	Yes	Yes	Field	Vit-C	no change	Yes	six years of data, good review	Cabbage (Brassica oleracea var. Capitata)	COPIED TO PULSES
	51a	Fjelkner-Modig	2001		Organic fertilisers	Includes rotations, multiple crops	Yes	Yes	Field	calcium	no change	Yes	six years of data, good review	Cabbage (Brassica oleracea var. Capitata)	COPIED TO PULSES
	51a	Fjelkner-Modig	2001		Organic fertilisers	Includes rotations, multiple crops	Yes	Yes	Field	magnesium	no change	Yes	six years of data, good review	Cabbage (Brassica oleracea var. Capitata)	COPIED TO PULSES
	51a	Fjelkner-Modig	2001		Organic fertilisers	Includes rotations, multiple crops	Yes	Yes	Field	copper	no change	Yes	six years of data, good review	Cabbage (Brassica oleracea var. Capitata)	COPIED TO PULSES
	51a	Fjelkner-Modig	2001		Organic fertilisers	Includes rotations, multiple crops	Yes	Yes	Field	manganese	no change	Yes	six years of data, good review	Cabbage (Brassica oleracea var. Capitata)	COPIED TO PULSES
	51a	Fjelkner-Modig	2001		Organic fertilisers	Includes rotations, multiple crops	Yes	Yes	Field	zinc	no change	Yes	six years of data, good review	Cabbage (Brassica oleracea var. Capitata)	COPIED TO PULSES
	51a	Fjelkner-Modig	2001		Organic fertilisers	Includes rotations, multiple crops	Yes	Yes	Field	iron	no change	Yes	six years of data, good review	Cabbage (Brassica oleracea var. Capitata)	COPIED TO PULSES
	51b	Fjelkner-Modig	2001		Organic fertilisers	Includes rotations, multiple crops	Yes	Yes	Field	Vit-C	no change	Yes	six years of data, good review	Carrot (Daucus carota)	COPIED TO PULSES
	51b	Fjelkner-Modig	2001		Organic fertilisers	Includes rotations, multiple crops	Yes	Yes	Field	calcium	no change	Yes	six years of data, good review	Carrot (Daucus carota)	COPIED TO PULSES
	51b	Fjelkner-Modig	2001		Organic fertilisers	Includes rotations, multiple crops	Yes	Yes	Field	magnesium	no change	Yes	six years of data, good review	Carrot (Daucus carota)	COPIED TO PULSES
	51b	Fjelkner-Modig	2001		Organic fertilisers	Includes rotations, multiple crops	Yes	Yes	Field	copper	no change	Yes	six years of data, good review	Carrot (Daucus carota)	COPIED TO PULSES
	51b	Fjelkner-Modig	2001		Organic fertilisers	Includes rotations, multiple crops	Yes	Yes	Field	manganese	no change	Yes	six years of data, good review	Carrot (Daucus carota)	COPIED TO PULSES
	51b	Fjelkner-Modig	2001		Organic fertilisers	Includes rotations, multiple crops	Yes	Yes	Field	zinc	no change	Yes	six years of data, good review	Carrot (Daucus carota)	COPIED TO PULSES
	51b	Fjelkner-Modig	2001		Organic fertilisers	Includes rotations, multiple crops	Yes	Yes	Field	iron	no change	Yes	six years of data, good review	Carrot (Daucus carota)	COPIED TO PULSES
	51c	Fjelkner-Modig	2001		Organic fertilisers	Includes rotations, multiple crops	Yes	Yes	Field	Vit-C	no change	Yes	six years of data, good review	Potato (Solanum tuberosum)	COPIED TO PULSES
	51c	Fjelkner-Modig	2001		Organic fertilisers	Includes rotations, multiple crops	Yes	Yes	Field	calcium	no change	Yes	six years of data, good review	Potato (Solanum tuberosum)	COPIED TO PULSES
	51c	Fjelkner-Modig	2001		Organic fertilisers	Includes rotations, multiple crops	Yes	Yes	Field	magnesium	no change	Yes	six years of data, good review	Potato (Solanum tuberosum)	COPIED TO PULSES
	51c	Fjelkner-Modig	2001		Organic fertilisers	Includes rotations, multiple crops	Yes	Yes	Field	copper	no change	Yes	six years of data, good review	Potato (Solanum tuberosum)	COPIED TO PULSES
	51c	Fjelkner-Modig	2001		Organic fertilisers	Includes rotations, multiple crops	Yes	Yes	Field	manganese	no change	Yes	six years of data, good review	Potato (Solanum tuberosum)	COPIED TO PULSES
	51c	Fjelkner-Modig	2001		Organic fertilisers	Includes rotations, multiple crops	Yes	Yes	Field	zinc	no change	Yes	six years of data, good review	Potato (Solanum tuberosum)	COPIED TO PULSES
	51c	Fjelkner-Modig	2001		Organic fertilisers	Includes rotations, multiple crops	Yes	Yes	Field	iron	no change	Yes	six years of data, good review	Potato (Solanum tuberosum)	COPIED TO PULSES
Exclude	52	Yin	2012	10.21273/HORTTECH.22.4.484	Organic fertilisers	With wheat straw, alternative irrigation	Yes	No	Field	calcium	no changes	Maybe	Leaf	Sweet cherry (Prunus avium)
Exclude	52	Yin	2012	10.21273/HORTTECH.22.4.484	Organic fertilisers	With wheat straw, alternative irrigation	Yes	No	Field	magnesium	no changes	Maybe	Leaf	Sweet cherry (Prunus avium)
Exclude	52	Yin	2012	10.21273/HORTTECH.22.4.484	Organic fertilisers	With wheat straw, alternative irrigation	Yes	No	Field	copper	no change	Maybe	Leaf	Sweet cherry (Prunus avium)
Exclude	52	Yin	2012	10.21273/HORTTECH.22.4.484	Organic fertilisers	With wheat straw, alternative irrigation	Yes	No	Field	manganese	positive	Maybe	Leaf, in one year only of three	Sweet cherry (Prunus avium)
Exclude	52	Yin	2012	10.21273/HORTTECH.22.4.484	Organic fertilisers	With wheat straw, alternative irrigation	Yes	No	Field	zinc	negative	Maybe	Leaf, in one year only of three	Sweet cherry (Prunus avium)
Exclude	52	Yin	2012	10.21273/HORTTECH.22.4.484	Organic fertilisers	With wheat straw, alternative irrigation	Yes	No	Field	iron	no change	Maybe	Leaf	Sweet cherry (Prunus avium)
	53	Majkowska-Gadomska	2017	10.5601/jelem.2016.21.3.1286	Intercropping	Unprotected plants, 2 carrot varieties intercropped with dill (cultivar Szmaragd), carrots intercropped with Welsh onions (cv. Parade) and the application of Himal cubes containing paraffin-coated garlic pulp	Yes	Yes	Field	calcium	positive	Maybe	In some variety*intercrop combinations	Carrot (Daucus carota)
	53	Majkowska-Gadomska	2017	10.5601/jelem.2016.21.3.1286	Intercropping	Unprotected plants, 2 carrot varieties intercropped with dill (cultivar Szmaragd), carrots intercropped with Welsh onions (cv. Parade) and the application of Himal cubes containing paraffin-coated garlic pulp	Yes	Yes	Field	magnesium	positive	Maybe	In some variety*intercrop combinations	Carrot (Daucus carota)
	53	Majkowska-Gadomska	2017	10.5601/jelem.2016.21.3.1286	Intercropping	Unprotected plants, 2 carrot varieties intercropped with dill (cultivar Szmaragd), carrots intercropped with Welsh onions (cv. Parade) and the application of Himal cubes containing paraffin-coated garlic pulp	Yes	Yes	Field	copper	positive	Maybe	In some variety*intercrop combinations	Carrot (Daucus carota)
Exclude	54	Nurhidayati	2016	10.1016/j.aaspro.2016.12.002	Organic fertilisers	3 vermicomposts materials and worms (P. corethrurus); (the mixture of mushrooms media waste, cow manure, and vegetable wastes (V1), mushrooms media waste, cow manure and leaf litter (V2), mushrooms media waste, cow manure, vegetable wastes and leaf litter (V3)	Yes	Yes	Pot	Vit-C	positive	Maybe	In most treatment combinations	Cabbage (Brassica oleracea var. Capitata)
