# Supplementary material for: Do agronomic approaches aligned to regenerative agriculture improve the micronutrient concentrations of edible portions of crops? A scoping review of evidence
Source: Front Nutr. 2023 Jul 12;10:1078667. doi: 10.3389/fnut.2023.1078667 (PMC10371419; doi:10.3389/fnut.2023.1078667)
Supplement: Supplementary file 3 [file Data_Sheet_3.xlsx]

## Sheet: Evidence of RA effect on Zn
Crop type	RA practice	Increase in Zn	Decrease in Zn	TOTAL Number of studies reporting RA approach and Zn
Rice	Organic inputs	15	1	16		INCREASE	Organics all crops			Rice	Wheat	Maize	Pulses	Tomato	Alliums	Other crops			DECREASE
	Irrigation	3	2	6		Total increase in Zn/Fe	38			93.75	48	100	40	66.6667	20	18.1818				Organics all crops			Rice	Wheat	Maize	Pulses	Tomato	Alliums	Other crops
Wheat	Organic inputs	12	4	25		TOTAL	69												Total decrease in Zn/Fe	5			6.25	16	0	0	0	0	0
	Tillage	1	1	3		%	55.0725												TOTAL	69
	Biostimulants	4	0	6															%	7.24638
	Intercropping	0	0	1
Maize	Organic inputs	4	0	4		INCREASE	Irrigation (rice tomato other)			Rice	Tomato	Other		DECREASE	Irrigation (rice tomato other)			Rice	Tomato	Other
	Intercropping	1	2	3		Total increase in Zn/Fe	3			50	Not applicable	Not applicable		Total decrease in Zn/Fe	2			33.3333	Not applicable	Not applicable
	Tillage	0	0	1		TOTAL	6							TOTAL	6
Pulses	Organic inputs	2	0	5		%	50							%	33.3333
	Intercropping	0	0	0
	Biostimulants	0	0	0
Tomato	Organic inputs	2	0	3		INCREASE	Tillage		Wheat	Maize		DECREASE	Tillage		Wheat	Maize
	Irrigation	0	0	0		Total increase in Zn/Fe	1		33.3333	0		Total decrease in Zn/Fe	1		33.3333	0
	Biostimulants	0	0	0		TOTAL	4					TOTAL	4
	Intercropping	0	0	0		%	25					%	25
Alliums	Organic inputs	1	0	5
	Biostimulants	1	0	3
Other crops	Organic inputs	2	0	11		INCREASE	Biostimulants		Wheat	Pulses	Tomato	Alliums	Other crops			DECREASE	Biostimulants		Wheat	Pulses	Tomato	Alliums	Other crops
	Intercropping	1	0	1		Total increase in Zn/Fe	5		66.6667	Not applicable	Not applicable	33.3333	Not applicable			Total decrease in Zn/Fe	0		0	Not applicable	Not applicable	0	Not applicable
	Biostimulants	0	0	0		TOTAL	9									TOTAL	9
	Irrigation	0	0	0		%	55.5556									%	0
						INCREASE	Intercropping		Wheat	Maize	Pulses	Tomato	Other crops			DECREASE	Intercropping		Wheat	Maize	Pulses	Tomato	Other crops
						Total increase in Zn/Fe	2		0	33.3333	Not applicable	Not applicable	100			Total decrease in Zn/Fe	2		0	66.6667	Not applicable	Not applicable	0
						TOTAL	5									TOTAL	5
						%	40									%	40

## Sheet: Evidence of RA effect on Fe
Crop type	RA practice	Increase in Fe	Decrease in Fe	TOTAL Number of studies reporting RA approach and Fe
Rice	Organic inputs	8	5	10		INCREASE	Organics all crops			Rice	Wheat	Maize	Pulses	Tomato	Alliums	Other crops			DECREASE
	Irrigation	0	3	3		Total increase in Zn/Fe	21			80	22.2222	100	33.3333	66.6667	20	10				Organics all crops			Rice	Wheat	Maize	Pulses	Tomato	Alliums	Other crops
Wheat	Organic inputs	4	2	18		TOTAL	53												Total decrease in Zn/Fe	9			50	11.1111	0	0	0	20	10
	Tillage	0	0	4		%	39.6226												TOTAL	53
	Biostimulants	3	1	5															%	16.9811
	Intercropping	1	0	1
Maize	Organic inputs	4	0	4		INCREASE	Irrigation (rice tomato other)			Rice	Tomato	Other		DECREASE	Irrigation (rice tomato other)			Rice	Tomato	Other
	Intercropping	2	1	3		Total increase in Zn/Fe	0			0	Not applicable	Not applicable		Total decrease in Zn/Fe	3			100	Not applicable	Not applicable
	Tillage	0	0	0		TOTAL	3							TOTAL	3
Pulses	Organic inputs	1	0	3		%	0							%	100
	Intercropping	0	0	0
	Biostimulants	0	0	0
Tomato	Organic inputs	2	0	3		INCREASE	Tillage		Wheat	Maize		DECREASE	Tillage		Wheat	Maize
	Irrigation	0	0	0		Total increase in Zn/Fe	0		0	Not applicable		Total decrease in Zn/Fe	0		0	Not applicable
	Biostimulants	0	0	0		TOTAL	4					TOTAL	4
	Intercropping	0	0	0		%	0					%	0
Alliums	Organic inputs	1	1	5
	Biostimulants	2	0	3
Other crops	Organic inputs	1	1	10		INCREASE	Biostimulants		Wheat	Pulses	Tomato	Alliums	Other crops			DECREASE	Biostimulants		Wheat	Pulses	Tomato	Alliums	Other crops
	Intercropping	1	0	2		Total increase in Zn/Fe	5		60	Not applicable	Not applicable	66.6667	Not applicable			Total decrease in Zn/Fe	1		20	Not applicable	Not applicable	0	Not applicable
	Biostimulants	0	0	0		TOTAL	8									TOTAL	8
	Irrigation	0	0	0		%	62.5									%	12.5
						INCREASE	Intercropping		Wheat	Maize	Pulses	Tomato	Other crops			DECREASE	Intercropping		Wheat	Maize	Pulses	Tomato	Other crops
						Total increase in Zn/Fe	4		100	66.6667	Not applicable	Not applicable	50			Total decrease in Zn/Fe	1		0	33.3333	Not applicable	Not applicable	0
						TOTAL	6									TOTAL	6
						%	66.6667									%	16.6667

## Sheet: Evidence of RA effect on Vit C
Crop type	RA practice	Increase in Vit C	Decrease in vit C	TOTAL Number of studies reporting RA approach and vit C
Rice	Organic inputs	0	0	0		INCREASE	Organics all crops			Rice	Wheat	Maize	Pulses	Tomato	Alliums	Other crops			DECREASE
	Irrigation	0	0	0		Total increase in Vit C	16			Not applicable	100	Not applicable	0	44	60	14.2857				Organics all crops			Rice	Wheat	Maize	Pulses	Tomato	Alliums	Other crops
Wheat	Organic inputs	1	0	1		TOTAL	39												Total decrease in Vit C	2			Not applicable	0	Not applicable	0	8	0	0
	Tillage	0	0	0		%	41.0256												TOTAL	39
	Biostimulants	0	0	0															%	5.12821
	Intercropping	0	0	0
Maize	Organic inputs	0	0	0		INCREASE	Irrigation (rice tomato other)			Rice	Tomato	Other		DECREASE	Irrigation (rice tomato other)			Rice	Tomato	Other
	Intercropping	0	0	0		Total increase in Vit C	13			Not applicable	76.4706	Not applicable		Total decrease in Vit C	2			Not applicable	11.7647	Not applicable
	Tillage	0	0	0		TOTAL	17							TOTAL	17
Pulses	Organic inputs	0	0	1		%	76.4706							%	11.7647
	Intercropping	0	0	0
	Biostimulants	1	0	1
Tomato	Organic inputs	11	2	25		INCREASE	Tillage		Wheat	Maize		DECREASE	Tillage		Wheat	Maize
	Irrigation	13	2	17		Total increase in Vit C	Not applicable		Not applicable	Not applicable		Total decrease in Vit C	Not applicable		Not applicable	Not applicable
	Biostimulants	2	0	2		TOTAL						TOTAL
	Intercropping	2	1	2		%						%
Alliums	Organic inputs	3	0	5
	Biostimulants	1	0	3
Other crops	Organic inputs	1	0	7		INCREASE	Biostimulants		Wheat	Pulses	Tomato	Alliums	Other crops			DECREASE	Biostimulants		Wheat	Pulses	Tomato	Alliums	Other crops
	Intercropping	1	1	2		Total increase in Vit C	4		Not applicable	100	100	33.3333	100			Total decrease in Vit C	0		Not applicable	Not applicable	0	0	0
	Biostimulants	1	0	1		TOTAL	6									TOTAL	6
	Irrigation	0	0	0		%	66.6667									%	0
						INCREASE	Intercropping		Wheat	Maize	Pulses	Tomato	Other crops			DECREASE	Intercropping		Wheat	Maize	Pulses	Tomato	Other crops
						Total increase in Vit C	3		Not applicable	Not applicable	Not applicable	100	50			Total decrease in Vit C	2		Not applicable	Not applicable	Not applicable	50	50
						TOTAL	4									TOTAL	4
						%	75									%	50
